# Supplementary material for: Oct4 Targets Regulatory Nodes to Modulate Stem Cell Function
Source: PLoS One. 2007 Jun 20;2(6):e553. doi: 10.1371/journal.pone.0000553 (PMC1891092; doi:10.1371/journal.pone.0000553)
Supplement: Table S2 — Summary of Oct4 Correlated Genes with Probeset ID, gene symbol, gene name, direction and percentage of correlation, chromosomal location, summary GO category used for Figure 2 and GO biological process were listed when known. (0.28 MB XLS) [file pone.0000553.s002.xls]

## Sheet: Sheet1
Probeset ID	Gene Symbol	Gene	Correlation	% Correlation	Chromosome	GO Category	GO Biological Process
1415673_at	Psph	phosphoserine phosphatase	Pos	48	5	metabolism	L-serine biosynthesis /// L-serine metabolism /// metabolism
1415684_at	Apg5l	autophagy 5-like (S. cerevisiae)	Pos	81	10	apoptosis	autophagic vacuole formation /// autophagy
1415713_a_at	Ddx24	DEAD (Asp-Glu-Ala-Asp) box polypeptide 24	Pos	90	12	Nucleic Acid Binding	---
1415713_a_at	Ddx24	DEAD (Asp-Glu-Ala-Asp) box polypeptide 24	Pos	48	12	Nucleic Acid Binding	---
1415715_at	2410015J15Rik	RIKEN cDNA 2410015J15 gene	Neg	51	5	unknown	---
1415733_a_at	1110019J04Rik	RIKEN cDNA 1110019J04 gene	Pos	89	4	unknown	---
1415733_a_at	1110019J04Rik	RIKEN cDNA 1110019J04 gene	Pos	69	4	unknown	---
1415735_at	Ddb1	damage specific DNA binding protein 1	Pos	62	19	DNA repair	DNA repair
1415750_at	Tbl3	transducin (beta)-like 3	Pos	86	17	intracellular signalling	G-protein signaling, coupled to cGMP nucleotide second messenger
1415750_at	Tbl3	transducin (beta)-like 3	Pos	64	17	intracellular signalling	G-protein signaling, coupled to cGMP nucleotide second messenger
1415773_at	Ncl	nucleolin	Pos	80	1	nuclear body	---
1415807_s_at	Sfrs2	splicing factor, arginine/serine-rich 2 (SC-35)	Pos	45	11	mRNA splicing	mRNA splice site selection /// nuclear mmRNA splicing, via spliceosome
1415811_at	Uhrf1	ubiquitin-like, containing PHD and RING finger domains, 1	Pos	60	17	transcriptional regulation	cell proliferation /// regulation of transcription, DNA-dependent /// transport
1415830_at	Orc5l	origin recognition complex, subunit 5-like (S. cerevisiae)	Pos	97	5	DNA replication	DNA replication
1415896_x_at	Snrpn	small nuclear ribonucleoprotein N	Pos	66	7	mRNA splicing	---
1415917_at	Mthfd1	methylenetetrahydrofolate dehydrogenase (NADP+ dependent), methenyltetrahydrofolate cyclohydrolase, formyltetrahydrofolate synthase	Pos	97	12	metabolism	amino acid biosynthesis /// folic acid and derivative biosynthesis /// histidine biosynthesis /// histidine catabolism /// methionine biosynthesis /// one-carbon compound metabolism /// purine nucleotide biosynthesis
1415986_at	Clcn4-2	chloride channel 4-2	Neg	90	7	transport	chloride transport /// ion transport
1415995_at	Casp6	caspase 6	Neg	69	3	apoptosis	apoptosis /// induction of apoptosis /// proteolysis and peptidolysis /// regulation of apoptosis
1416042_s_at	Nasp	nuclear autoantigenic sperm protein (histone-binding)	Pos	99	4	chromatin	---
1416043_at	Nasp	nuclear autoantigenic sperm protein (histone-binding)	Pos	79	4	chromatin	---
1416052_at	Prps1	phosphoribosyl pyrophosphate synthetase 1	Pos	93	X	metabolism	neurogenesis /// nucleoside metabolism /// nucleotide biosynthesis /// purine base metabolism /// ribonucleoside monophosphate biosynthesis
1416061_at	Tbc1d15	TBC1 domain family, member 15	Pos	43	10	GTP binding	---
1416062_at	Tbc1d15	TBC1 domain family, member 15	Pos	78	10	GTP binding	---
1416076_at	Ccnb1	cyclin B1	Pos	97	13	cell cycle	cell cycle /// cytokinesis /// mitosis /// protein amino acid phosphorylation /// regulation of cell cycle
1416126_at	Rpo1-2	RNA polymerase 1-2	Pos	91	2	transcriptional regulation	transcription
1416163_at	Cops4	COP9 (constitutive photomorphogenic) homolog, subunit 4 (Arabidopsis thaliana)	Pos	73	5	Signalasome complex	---
1416210_at	1190002L16Rik	RIKEN cDNA 1190002L16 gene	Pos	72	9	rRNA processing	rRNA processing
1416212_at	Magoh	mago-nashi homolog, proliferation-associated (Drosophila)	Pos	99	4	mRNA splicing	female gamete generation /// mRNA processing /// mRNA-nucleus export /// nuclear mmRNA splicing, via spliceosome /// sex determination /// transport
1416242_at	Klhl13	kelch-like 13 (Drosophila)	Pos	61	X	Protein binding	---
1416249_at	BC004012	cDNA sequence BC004012	Pos	40	4	metabolism	metabolism
1416251_at	Mcm6	minichromosome maintenance deficient 6 (MIS5 homolog, S. pombe) (S. cerevisiae)	Pos	77	1	DNA replication	DNA replication /// DNA replication initiation /// cell cycle /// regulation of transcription, DNA-dependent
1416284_at	Mrpl28	mitochondrial ribosomal protein L28	Pos	74	17	protein biosynthesis	---
1416362_a_at	Fkbp4	FK506 binding protein 4	Pos	99	6	protein folding	protein folding
1416377_at	Pdcd7	programmed cell death protein 7	Pos	95	9	apoptosis	apoptosis /// regulation of transcription, DNA-dependent
1416380_at	Mov10	Moloney leukemia virus 10	Pos	44	3	helicase activy	---
1416395_at	Guk1	guanylate kinase 1	Pos	50	11	protein modification	---
1416433_at	Rpa2	replication protein A2	Pos	60	4	DNA replication	---
1416451_s_at	Tbn	taube nuss	Pos	62	17	transcriptional regulation	positive regulation of transcription, DNA-dependent /// regulation of adipocyte differentiation
1416467_at	Ddx3x	DEAD/H (Asp-Glu-Ala-Asp/His) box polypeptide 3, X-linked	Pos	40	X	Nucleic Acid Binding	---
1416492_at	Ccne1	cyclin E1	Pos	99	7	cell cycle	DNA replication initiation /// cell cycle /// cytokinesis /// protein amino acid phosphorylation /// regulation of cell cycle
1416535_at	Mcrs1	microspherule protein 1	Pos	49	15	cell cycle	---
1416541_at	Skd3	suppressor of K+ transport defect 3	Pos	76	7	transcriptional regulation	regulation of transcription, DNA-dependent
1416552_at	Dppa5	developmental pluripotency associated 5	Pos	99	16	unknown	---
1416576_at	Socs3	suppressor of cytokine signaling 3	Pos	47	11	intracellular signalling	intracellular signaling cascade /// regulation of cell growth /// signal transduction
1416579_a_at	Tacstd1	tumor-associated calcium signal transducer 1	Pos	40	17	membrane	defense response
1416597_at	Hdgfrp2	hepatoma-derived growth factor, related protein 2	Pos	56	17	transcriptional regulation	regulation of transcription, DNA-dependent
1416615_at	Clpp	caseinolytic protease, ATP-dependent, proteolytic subunit homolog (E. coli)	Pos	96	17	mitochondria	misfolded or incompletely synthesized protein catabolism /// proteolysis and peptidolysis
1416616_s_at	Clpp	caseinolytic protease, ATP-dependent, proteolytic subunit homolog (E. coli)	Pos	54	17	mitochondria	misfolded or incompletely synthesized protein catabolism /// proteolysis and peptidolysis
1416622_at	Wbscr16	Williams-Beuren syndrome chromosome region 16 homolog (human)	Pos	41	5	unknown	---
1416626_at	Pla2g1b	phospholipase A2, group IB, pancreas	Pos	100	5	intracellular signalling	cell proliferation /// lipid catabolism /// phospholipid catabolism /// response to stress
1416641_at	Lig1	ligase I, DNA, ATP-dependent	Pos	57	7	DNA damage response	DNA recombination /// DNA replication /// NOT DNA repair /// cytokinesis /// response to DNA damage stimulus
1416660_at	Eif3s10	eukaryotic translation initiation factor 3, subunit 10 (theta)	Pos	53	19	translation	protein biosynthesis
1416661_at	Eif3s10	eukaryotic translation initiation factor 3, subunit 10 (theta)	Pos	52	19	translation	protein biosynthesis
1416670_at	Setdb1	SET domain, bifurcated 1	Pos	44	3	chromatin	chromatin modification /// inner cell mass cell proliferation
1416692_at	Coil	coilin	Pos	100	11	Nuclear body	---
1416706_at	Rpe	ribulose-5-phosphate-3-epimerase	Pos	96	1	metabolism	carbohydrate metabolism
1416709_a_at	AW552001	mesenchymal stem cell protein DSC92	Pos	84	7	DNA binding	---
1416715_at	Gjb3	gap junction membrane channel protein beta 3	Pos	63	4	Cell communication	cell communication /// cell-cell signaling
1416748_a_at	Mre11a	meiotic recombination 11 homolog A (S. cerevisiae)	Pos	99	9	DNA repair	DNA metabolism /// DNA repair /// double-strand break repair /// meiosis /// response to DNA damage stimulus /// transport
1416751_a_at	Ddx20	DEAD (Asp-Glu-Ala-Asp) box polypeptide 20	Pos	93	3	mRNA processing	mRNA processing /// negative regulation of transcription from Pol II promoter
1416775_at	2310004L02Rik	RIKEN cDNA 2310004L02 gene	Pos	62	7	unknown	---
1416798_a_at	Nme4	expressed in non-metastatic cells 4, protein	Pos	41	17	nucleotide binding	CTP biosynthesis /// GTP biosynthesis /// UTP biosynthesis
1416835_s_at	Amd1	S-adenosylmethionine decarboxylase 1 /// S-adenosylmethionine decarboxylase 2	Pos	47	10	lyase activity	spermidine biosynthesis /// spermine biosynthesis
1416849_at	D10Ertd214e	DNA segment, Chr 10, ERATO Doi 214, expressed	Pos	47	10	mitochondria	---
1416865_at	Fgd1	FYVE, RhoGEF and PH domain containing 1	Pos	58	X	guanine nucleotide exchange factor	cytoskeleton organization and biogenesis /// intracellular signaling cascade
1416899_at	Utf1	undifferentiated embryonic cell transcription factor 1	Pos	99	7	transcriptional regulation	regulation of transcription, DNA-dependent
1416961_at	Bub1b	budding uninhibited by benzimidazoles 1 homolog, beta (S. cerevisiae)	Pos	80	2	cell cycle	cell cycle /// mitosis /// protein amino acid phosphorylation
1416962_at	Chc1	chromosome condensation 1	Pos	50	4	guanine nucleotide exchange factor	cell cycle /// mitosis
1416964_at	Eefsec	eukaryotic elongation factor, selenocysteine-tRNA-specific	Pos	52	6	protein biosynthesis	protein biosynthesis
1416967_at	Sox2	SRY-box containing gene 2	Pos	49	3	transcriptional regulation	cell fate specification /// regulation of transcription, DNA-dependent
1416969_at	Gtse1	G two S phase expressed protein 1	Pos	99	15	Apoptpsis	---
1416988_at	Msh2	mutS homolog 2 (E. coli)	Pos	84	17	DNA repair	DNA metabolism /// DNA repair /// cell cycle arrest /// determination of adult life span /// mismatch repair /// negative regulation of DNA recombination /// postreplication repair /// response to X-ray
1417022_at	Slc7a3	solute carrier family 7 (cationic amino acid transporter, y+ system), member 3	Pos	94	X	transport	L-arginine transport /// L-lysine transport /// amino acid transport /// transport
1417037_at	Orc6l	origin recognition complex, subunit 6-like (S. cerevisiae)	Pos	55	8	DNA replication	DNA replication
1417055_at	SF3B14	RIKEN cDNA 0610009D07 gene	Pos	79	12	mRNA splicing	mRNA processing /// nuclear mmRNA splicing, via spliceosome
1417080_a_at	Sitpec	signaling intermediate in Toll pathway-evolutionarily conserved	Pos	78	9	transcriptional regulation	BMP signaling pathway /// mesoderm formation /// regulation of transcription from Pol II promoter /// transmembrane receptor protein serine/threonine kinase signaling pathway
1417093_a_at	Gtf2h4	general transcription factor II H, polypeptide 4	Pos	99	17	DNA repair	DNA repair /// regulation of transcription, DNA-dependent
1417103_at	Ddt	D-dopachrome tautomerase	Pos	99	10	isomerase activity	melanin biosynthesis from tyrosine
1417118_a_at	Ard1	N-acetyltransferase ARD1 homolog (S. cerevisiae)	Pos	74	X	chromatin	DNA packaging /// chromosome organization and biogenesis (sensu Eukaryota) /// internal protein amino acid acetylation
1417132_at	Cdc25a	cell division cycle 25 homolog A (S. cerevisiae)	Pos	47	9	cell cycle	M phase of mitotic cell cycle /// cytokinesis /// mitosis /// protein amino acid dephosphorylation
1417138_s_at	Polr2e	polymerase (RNA) II (DNA directed) polypeptide E	Pos	94	10	transcriptional regulation	transcription /// transcription from Pol II promoter
1417146_at	2410018C20Rik	RIKEN cDNA 2410018C20 gene	Pos	92	8	translation	translational initiation
1417165_at	Mbd2	methyl-CpG binding domain protein 2	Neg	45	18	transcriptional regulation	DNA methylation /// regulation of transcription, DNA-dependent
1417167_at	Exosc5	exosome component 5	Pos	99	7	rRNA processing	RNA processing /// rRNA processing
1417183_at	Dnaja2	DnaJ (Hsp40) homolog, subfamily A, member 2	Pos	95	8	protein folding	protein folding
1417192_at	D16Wsu109e	translocase of outer mitochondrial membrane 70 homolog A (yeast)	Pos	99	16	mitochondria	---
1417238_at	Ewsh	Ewing sarcoma breakpoint region 1	Pos	44	11	transcriptional regulation	regulation of transcription, DNA-dependent
1417261_at	Mbtd1	mbt domain containing 1	Pos	82	11	transcriptional regulation	---
1417274_at	Snrpa	small nuclear ribonucleoprotein polypeptide A	Pos	96	7	mRNA splicing	---
1417300_at	Smpdl3b	sphingomyelin phosphodiesterase, acid-like 3B	Pos	41	4	DNA repair	carbohydrate metabolism
1417302_at	Rcor1	RE1-silencing transcription factor (REST) co-repressor 1	Pos	85	19	transcriptional regulation	negative regulation of transcription
1417323_at	5430413I02Rik	differential display and activated by p53	Pos	63	3	Cell proliferation	cell growth and/or maintenance
1417352_s_at	Snrpa1	small nuclear ribonucleoprotein polypeptide A'	Pos	68	7	mRNA splicing	---
1417438_at	Rdh14	retinol dehydrogenase 14 (all-trans and 9-cis)	Neg	43	12	metabolism	metabolism
1417440_at	Arid1a	AT rich interactive domain 1A (Swi1 like)	Pos	47	4	chromatin	establishment and/or maintenance of chromatin architecture
1417453_at	Cul4b	cullin 4B	Pos	97	X	cell cycle	cell cycle
1417456_at	Gnpat	glyceronephosphate O-acyltransferase	Pos	69	8	metabolism	ether lipid biosynthesis /// membrane organization and biogenesis /// metabolism
1417467_a_at	Tada3l	transcriptional adaptor 3 (NGG1 homolog, yeast)-like	Pos	57	6	chromatin	regulation of transcription, DNA-dependent
1417482_at	Tex19	testis expressed gene 19	Pos	50	11	unknown	---
1417493_at	Bmi1	B lymphoma Mo-MLV insertion region 1	Neg	55	2	chromatin	brain development /// cell growth and/or maintenance /// chromatin modification /// humoral immune response /// protein ubiquitination /// regulation of transcription, DNA-dependent /// skeletal development /// somatic stem cell division
1417547_at	Sart3	squamous cell carcinoma antigen recognized by T-cells 3	Pos	56	5	RNA processing	RNA processing
1417562_at	Eif4ebp1	eukaryotic translation initiation factor 4E binding protein 1	Pos	97	8	apoptosis	insulin receptor signaling pathway /// negative regulation of protein biosynthesis /// negative regulation of translational initiation /// regulation of protein biosynthesis /// regulation of translation /// regulation of translational initiation
1417582_s_at	Dhodh	dihydroorotate dehydrogenase	Pos	58	8	Mitochondria	'de novo' pyrimidine base biosynthesis /// pyrimidine nucleotide biosynthesis
1417586_at	Timeless	timeless homolog (Drosophila)	Pos	62	10	DNA binding	branching morphogenesis /// lung development
1417619_at	Gadd45gip1	growth arrest and DNA-damage-inducible, gamma interacting protein 1	Pos	78	8	cell cycle	---
1417628_at	Supt6h	suppressor of Ty 6 homolog (S. cerevisiae)	Pos	73	11	chromatin	intracellular signaling cascade /// nucleobase, nucleoside, nucleotide and nucleic acid metabolism
1417638_at	Leftb	left-right determination, factor B	Pos	84	1	intracellular signalling	cell growth /// development /// growth
1417657_s_at	Zrf2	DnaJ (Hsp40) homolog, subfamily C, member 2 /// zuotin related factor 2	Pos	99	5	transcriptional regulation	protein folding /// DNA replication /// G2 phase of mitotic cell cycle
1417692_at	Drg2	developmentally regulated GTP binding protein 2	Pos	50	11	intracellular signalling	---
1417699_at	2810405L04Rik	general transcription factor IIF, polypeptide 1	Pos	49	17	Transcriptional regulation	regulation of transcription, DNA-dependent /// transcription from Pol II promoter /// transcription initiation from Pol II promoter
1417723_at	Ube2j1	ubiquitin-conjugating enzyme E2, J1	Neg	55	4	protein modification	protein modification /// ubiquitin cycle
1417725_a_at	Sssca1	Sjogren's syndrome/scleroderma autoantigen 1 homolog (human)	Pos	76	19	cell cycle	---
1417737_at	Mrps31	mitochondrial ribosomal protein S31	Pos	99	8	transcriptional regulation	regulation of transcription, DNA-dependent
1417754_at	Topors	topoisomerase I binding, arginine/serine-rich	Pos	78	4	metabolism	metabolism
1417755_at	Topors	topoisomerase I binding, arginine/serine-rich	Pos	42	4	metabolism	metabolism
1417760_at	Nr0b1	nuclear receptor subfamily 0, group B, member 1	Pos	100	X	transcriptional regulation	negative regulation of transcription /// regulation of transcription, DNA-dependent
1417775_at	Rpo1-4	RNA polymerase 1-4	Pos	97	6	transcriptional regulation	transcription
1417791_a_at	Np220	zinc finger, matrin-like	Pos	77	6	Nucleic Acid Binding	---
1417823_at	Gcat	glycine C-acetyltransferase (2-amino-3-ketobutyrate-coenzyme A ligase)	Pos	98	15	Mitochondria	biosynthesis /// metabolism
1417837_at	Phlda2	pleckstrin homology-like domain, family A, member 2	Pos	100	7	apoptosis	organogenesis
1417847_at	Ulk2	Unc-51 like kinase 2 (C. elegans)	Neg	59	11	protein modification	---
1417874_at	2310004K06Rik	RIKEN cDNA 2310004K06 gene	Neg	47	7	intracellular signalling	---
1417888_at	Trim13	tripartite motif protein 13	Pos	90	14	ubiquitination	cell growth and/or maintenance /// negative regulation of cell cycle /// protein ubiquitination
1417893_at	Sfxn3	sideroflexin 3	Neg	46	19	transport	cation transport /// iron ion transport /// transport
1417911_at	Ccna2	cyclin A2	Pos	42	3	intracellular signalling	cell cycle /// cytokinesis /// mitosis /// regulation of cell cycle
1417913_at	2810037C03Rik	SLD5 homolog	Pos	71	8	unknown	---
1417945_at	Pou5f1	POU domain, class 5, transcription factor 1	Pos	100	17	transcriptional regulation	regulation of transcription, DNA-dependent /// transcription from Pol II promoter
1417948_s_at	Ilf2	interleukin enhancer binding factor 2	Pos	97	3	transcriptional regulation	---
1417949_at	Ilf2	interleukin enhancer binding factor 2	Pos	43	3	transcriptional regulation	---
1417969_at	Fbxo14	F-box only protein 31	Pos	80	8	ubiquitination	---
1417982_at	Insig2	insulin induced gene 2	Neg	61	1	protein modification	response to sterol depletion
1418006_at	5830416A07Rik	RIKEN cDNA 5830416A07 gene	Pos	86	8	Nucleic Acid Binding	---
1418011_a_at	Sh3glb1	SH3-domain GRB2-like B1 (endophilin)	Neg	78	3	apoptosis	apoptosis /// apoptotic program /// endocytosis /// induction of apoptosis /// phosphatidic acid biosynthesis /// phospholipid biosynthesis
1418012_at	Sh3glb1	SH3-domain GRB2-like B1 (endophilin)	Neg	57	3	apoptosis	apoptosis /// apoptotic program /// endocytosis /// induction of apoptosis /// phosphatidic acid biosynthesis /// phospholipid biosynthesis
1418027_at	Exo1	exonuclease 1	Pos	96	1	DNA repair	nucleobase, nucleoside, nucleotide and nucleic acid metabolism
1418070_at	Cdyl	chromodomain protein, Y chromosome-like	Pos	71	13	chromatin	chromatin assembly or disassembly /// metabolism
1418091_at	Tcfcp2l1	transcription factor CP2-like 1	Pos	68	1	transcriptional regulation	negative regulation of transcription from Pol II promoter
1418114_at	Rbpsuh	recombining binding protein suppressor of hairless (Drosophila)	Pos	44	5	transcriptional regulation	B-cell differentiation /// Notch signaling pathway /// defense response to bacteria /// epithelial to mesenchymal transition /// heart development /// regulation of transcription, DNA-dependent
1418178_at	Ina	internexin neuronal intermediate filament protein, alpha	Pos	69	19	cytoskeleton	intermediate filament cytoskeleton organization and biogenesis /// neurogenesis
1418217_at	Nme7	non-metastatic cells 7, protein expressed in	Pos	80	1	nucleotide binding	CTP biosynthesis /// GTP biosynthesis /// UTP biosynthesis
1418226_at	Orc2l	origin recognition complex, subunit 2-like (S. cerevisiae)	Pos	86	1	DNA replication	DNA replication
1418279_a_at	Akap1	A kinase (PRKA) anchor protein 1	Pos	41	11	mitochondria	---
1418281_at	Rad51	RAD51 homolog (S. cerevisiae)	Pos	72	2	DNA repair	DNA recombination /// DNA repair /// meiosis
1418292_at	Asna1	arsA (bacterial) arsenite transporter, ATP-binding, homolog 1	Pos	89	8	transport	---
1418325_at	Sephs2	selenophosphate synthetase 2	Pos	89	7	ATP	---
1418334_at	AA545217	activator of S phase kinase	Pos	97	5	cell cycle	regulation of S phase of mitotic cell cycle /// traversing start control point of mitotic cell cycle
1418338_at	1110001N06Rik	WD repeat domain 33	Pos	67	18	unknown	---
1418372_at	Adsl	adenylosuccinate lyase	Pos	57	15	lyase activity	---
1418377_a_at	Siva	Cd27 binding protein (Hindu God of destruction)	Pos	91	12	apoptosis	apoptosis /// induction of apoptosis /// positive regulation of apoptosis
1418386_at	2510005D08Rik	RIKEN cDNA 2510005D08 gene	Pos	91	14	methylation	DNA methylation
1418387_at	4930548G07Rik	RIKEN cDNA 4930548G07 gene	Pos	95	14	chromatin	chromatin assembly or disassembly /// regulation of transcription, DNA-dependent
1418435_at	Mkrn1	makorin, ring finger protein, 1	Pos	64	6	ubiquitination	protein ubiquitination
1418507_s_at	D130043N08Rik	RIKEN cDNA D130043N08 gene	Pos	93	10	unknown	---
1418527_a_at	Fusip1	FUS interacting protein (serine-arginine rich) 1	Pos	41	4	mRNA splicing	nuclear mmRNA splicing, via spliceosome
1418530_at	Nup160	nucleoporin 160	Pos	99	2	nuclear pore	transport
1418543_s_at	D11Ertd707e	DNA segment, Chr 11, ERATO Doi 707, expressed	Pos	70	11	unknown	---
1418569_at	2410043F08Rik	filamin-binding LIM protein-1	Pos	97	4	cell adhesion	---
1418665_at	Impa2	inositol (myo)-1(or 4)-monophosphatase 2	Pos	90	18	intracellular signalling	myo-inositol metabolism /// phosphate metabolism /// signal transduction
1418707_at	Bag4	BCL2-associated athanogene 4	Pos	60	8	apoptosis	apoptosis /// protein folding /// regulation of apoptosis
1418756_at	Trh	thyrotropin releasing hormone	Pos	51	6	intracellular signalling	hormone-mediated signaling
1418761_at	Igf2bp1	insulin-like growth factor 2, binding protein 1	Pos	99	11	Nucleic Acid Binding	---
1418763_at	D16Ertd502e	nitrilase family, member 2	Pos	72	16	metabolism	nitrogen metabolism
1418905_at	Nubp1	nucleotide binding protein 1	Pos	99	16	Nucleotide Binding	---
1418919_at	Sgol1	shugoshin-like 1 (S. pombe)	Pos	59	17	DNA replication	---
1418994_at	2410116G06Rik	RIKEN cDNA 2410116G06 gene	Pos	100	2	unknown	---
1419021_at	Mcf2	mcf.2 transforming sequence	Pos	72	X	guanine nucleotide exchange factor	dendrite morphogenesis
1419035_s_at	Csnk2a1	casein kinase II, alpha 1 polypeptide	Pos	52	2	intracellular signalling	Wnt receptor signaling pathway /// protein amino acid phosphorylation
1419036_at	Csnk2a1	casein kinase II, alpha 1 polypeptide	Pos	89	2	intracellular signalling	Wnt receptor signaling pathway /// protein amino acid phosphorylation
1419058_at	Paf53	RNA polymerase I associated factor	Pos	56	4	rRNA processing	rRNA transcription
1419086_at	Fgfbp1	fibroblast growth factor binding protein 1	Pos	45	5	Cell proliferation	---
1419102_at	Sin3a	transcriptional regulator, SIN3A (yeast)	Pos	40	9	transcriptional regulation	negative regulation of transcription from Pol II promoter /// regulation of transcription, DNA-dependent
1419122_at	Mettl1	methyltransferase-like 1	Pos	49	10	methylation	tRNA processing /// transport
1419173_at	Acy1	aminoacylase 1	Pos	98	9	protein modification	amino acid metabolism /// proteolysis and peptidolysis
1419234_at	Helb	helicase (DNA) B	Pos	88	10	helicase activy	DNA replication, synthesis of RNA primer /// DNA-dependent DNA replication
1419240_at	Tex14	testis expressed gene 14	Pos	72	11	intracellular signalling	protein amino acid phosphorylation
1419257_at	Tcea1	transcription elongation factor A (SII) 1	Pos	84	1	transcriptional regulation	RNA elongation /// positive regulation of transcription, DNA-dependent /// regulation of transcription, DNA-dependent /// transcription
1419263_a_at	Adrm1	adhesion regulating molecule 1	Pos	65	2	cell adhesion	cell adhesion
1419281_a_at	Zfp259	zinc finger protein 259	Pos	61	9	intracellular signalling	---
1419316_s_at	Gnb1l	guanine nucleotide binding protein (G protein), beta polypeptide 1-like	Pos	67	16	intracellular signalling	---
1419350_at	Hook2	hook homolog 2 (Drosophila)	Pos	95	8	cytoskeleton	microtubule cytoskeleton organization and biogenesis
1419351_a_at	0610007P06Rik	RIKEN cDNA 0610007P06 gene	Pos	99	7	unknown	---
1419352_at	0610007P06Rik	RIKEN cDNA 0610007P06 gene	Pos	99	7	unknown	---
1419357_at	5830446M03Rik	RIKEN cDNA 5830446M03 gene	Pos	63	6	GTP binding	---
1419361_at	Ss18	synovial sarcoma translocation, Chromosome 18	Pos	48	18	chromatin	---
1419368_a_at	Rnf138	ring finger protein 138	Pos	99	18	ubiquitination	---
1419380_at	Zfp423	zinc finger protein 423	Pos	90	8	nucleic acid binding	---
1419418_a_at	Morc	microrchidia	Pos	99	16	ATP	spermatogenesis
1419494_a_at	Tpd52	tumor protein D52	Pos	59	3	morphogenesis	---
1419522_at	Zmynd19	zinc finger, MYND domain containing 19	Pos	97	2	unknown	---
1419548_at	Kpna1	karyopherin (importin) alpha 1	Pos	41	16	Transport	intracellular protein transport /// protein transport /// protein-nucleus import /// transport
1419685_at	Rent1	regulator of nonsense transcripts 1	Pos	47	8	RNA processing	DNA restriction
1419706_a_at	Akap12	A kinase (PRKA) anchor protein (gravin) 12	Pos	70	10	intracellular signalling	protein targeting /// signal transduction
1419896_at	BB001228	Expressed sequence BB001228	Pos	44	10	unknown	---
1419927_s_at	E130318E12Rik	RAB interacting factor	Pos	66	1	guanine nucleotide exchange factor	protein transport /// small GTPase mediated signal transduction
1419943_s_at	Ccnb1	cyclin B1	Pos	97	13	cell cycle	cell cycle /// cytokinesis /// mitosis /// protein amino acid phosphorylation /// regulation of cell cycle
1420085_at	Fgf4	fibroblast growth factor 4	Pos	99	7	intracellular signalling	---
1420086_x_at	Fgf4	fibroblast growth factor 4	Pos	99	7	intracellular signalling	---
1420124_s_at	9130410M22Rik	T-cell leukemia translocation altered gene	Neg	60	9	unknown	---
1420307_a_at	Pitpnb	phosphatidylinositol transfer protein, beta	Pos	64	5	transport	embryonic development (sensu Mammalia) /// transport
1420509_at	2810036K01Rik	RIKEN cDNA 2810036K01 gene	Pos	93	18	unknown	---
1420518_a_at	Igsf9	immunoglobulin superfamily, member 9	Pos	41	1	membrane	dendrite morphogenesis
1420548_a_at	2310008H09Rik	similar to TSG118.1	Pos	97	7	unknown	---
1420616_at	Ash2l	ash2 (absent, small, or homeotic)-like (Drosophila)	Pos	99	8	transcriptional regulation	regulation of transcription, DNA-dependent
1420629_a_at	Dnaja3	DnaJ (Hsp40) homolog, subfamily A, member 3	Pos	59	16	apoptosis	apoptosis /// protein folding /// small GTPase mediated signal transduction
1420636_a_at	Dusp12	dual specificity phosphatase 12	Pos	47	1	protein modification	protein amino acid dephosphorylation
1420711_a_at	Pxmp3	peroxisomal membrane protein 3	Neg	69	3	ubiquitination	neurogenesis /// neuronal migration /// peroxisome organization and biogenesis /// protein ubiquitination
1420817_at	Ywhag	3-monooxgenase/tryptophan 5-monooxgenase activation protein, gamma polypeptide	Pos	53	5	intracellular signalling	intracellular signaling cascade /// protein targeting /// signal transduction
1420917_at	Fnbp3	formin binding protein 3	Pos	61	2	mRNA splicing	mRNA processing /// nuclear mmRNA splicing, via spliceosome
1420929_at	Catnal1	catenin alpha-like 1	Pos	46	4	cell adhesion	Rho protein signal transduction
1420930_s_at	Catnal1	catenin alpha-like 1	Pos	46	4	cell adhesion	Rho protein signal transduction
1420998_at	Etv5	ets variant gene 5	Pos	93	16	transcriptional regulation	organogenesis
1421020_at	Ranbp17	RAN binding protein 17	Pos	99	11	intracellular signalling	G-protein coupled receptor protein signaling pathway /// nucleocytoplasmic transport /// protein transport /// protein-nucleus import, docking /// transport /// visual perception
1421030_at	Zfp64	zinc finger protein 64	Pos	97	2	Transcriptional regulation	development /// regulation of transcription, DNA-dependent
1421033_a_at	Tcerg1	transcription elongation regulator 1 (CA150)	Pos	69	18	transcriptional regulation	regulation of transcription, DNA-dependent /// transcription
1421052_a_at	Sms	spermine synthase	Pos	87	X	metabolism	spermine metabolism
1421063_s_at	Snurf	SNRPN upstream reading frame /// small nuclear ribonucleoprotein N	Pos	65	7	mRNA splicing	---
1421081_a_at	Banf1	barrier to autointegration factor 1	Pos	59	19	chromatin	DNA integration /// provirus integration
1421083_x_at	Banf1	barrier to autointegration factor 1	Pos	50	19	chromatin	DNA integration /// provirus integration
1421143_at	Diap1	diaphanous homolog 1 (Drosophila)	Pos	52	18	cytoskeleton	actin cytoskeleton organization and biogenesis /// cell organization and biogenesis
1421151_a_at	Epha2	Eph receptor A2	Pos	69	4	receptor activity	ephrin receptor signaling pathway /// neuron differentiation /// protein amino acid phosphorylation /// transmembrane receptor protein tyrosine kinase signaling pathway
1421265_a_at	Rnpc1	RNA-binding region (RNP1, RRM) containing 1	Pos	44	2	RNA binding	---
1421604_a_at	Klf3	Kruppel-like factor 3 (basic)	Pos	41	5	transcriptional regulation	regulation of transcription, DNA-dependent
1421624_a_at	Enah	enabled homolog (Drosophila)	Pos	94	1	cytoskeleton	actin cytoskeleton organization and biogenesis /// actin polymerization and/or depolymerization /// axon guidance /// development /// neural tube closure /// neurogenesis
1421731_a_at	Fen1	flap structure specific endonuclease 1	Pos	40	19	DNA repair	DNA repair /// DNA replication
1421819_a_at	Set	SET translocation	Pos	86	2	chromatin	DNA replication /// cell growth and/or maintenance /// nucleosome assembly
1421828_at	Kpna3	karyopherin (importin) alpha 3	Pos	55	14	nuclear pore	intracellular protein transport /// protein transport /// protein-nucleus import /// transport
1421852_at	Kcnk5	potassium channel, subfamily K, member 5	Pos	69	14	Transport	cation transport /// excretion /// ion transport /// potassium ion transport /// transport
1421867_at	Nr3c1	nuclear receptor subfamily 3, group C, member 1	Neg	46	18	transcriptional regulation	regulation of transcription, DNA-dependent
1421914_s_at	Mrpl19	mitochondrial ribosomal protein L19	Pos	54	6	protein biosynthesis	protein biosynthesis
1421972_s_at	Hcfc1	host cell factor C1	Pos	40	X	transcriptional regulation	---
1422016_a_at	Cenph	centromere autoantigen H	Pos	61	13	chromatin	chromosome segregation /// mitosis
1422018_at	Hivep2	human immunodeficiency virus type I enhancer binding protein 2	Neg	63	10	transcriptional regulation	regulation of transcription, DNA-dependent /// signal transduction /// transcription
1422021_at	Spry4	sprouty homolog 4 (Drosophila)	Pos	73	18	intracellular signalling	development /// regulation of signal transduction
1422057_at	Nodal	nodal	Pos	77	10	intracellular signalling	cell fate commitment /// determination of left/right symmetry /// development
1422142_at	Nphs1	nephrosis 1 homolog, nephrin (human)	Pos	42	7	intracellular signalling	JNK cascade /// MAPKKK cascade /// cell adhesion
1422147_a_at	Pla2g6	phospholipase A2, group VI	Pos	96	15	intracellular signalling	lipid catabolism /// regulation of transcription, DNA-dependent
1422198_a_at	Shmt1	serine hydroxymethyl transferase 1 (soluble)	Pos	91	11	metabolism	L-serine metabolism /// glycine metabolism /// one-carbon compound metabolism
1422213_s_at	Foxh1	Forkhead box 1,	Pos	63	15	transcriptional regulation	---
1422456_at	Nsf	N-ethylmaleimide sensitive fusion protein	Pos	42	11	nucleotide binding	protein transport /// transport
1422458_at	Tcl1	T-cell lymphoma breakpoint 1	Pos	88	12	apoptosis	---
1422461_at	Atad3a	ATPase family, AAA domain containing 3A	Pos	97	4	mitochondria	---
1422468_at	Ppt1	palmitoyl-protein thioesterase 1	Neg	62	4	protein modification	adult locomotory behavior /// grooming behavior /// protein modification
1422482_at	Ruvbl2	RuvB-like protein 2	Pos	99	7	transcriptional regulation	DNA recombination /// transcription
1422502_at	Adprt1	ADP-ribosyltransferase (NAD+, poly (ADP-ribose) polymerase) 1	Pos	99	1	DNA repair	DNA metabolism /// DNA repair /// base-excision repair /// protein amino acid ADP-ribosylation /// regulation of growth rate /// telomere maintenance
1422503_s_at	Adprt1	ADP-ribosyltransferase (NAD+, poly (ADP-ribose) polymerase) 1	Pos	100	1	DNA repair	DNA metabolism /// DNA repair /// base-excision repair /// protein amino acid ADP-ribosylation /// regulation of growth rate /// telomere maintenance
1422513_at	Ccnf	cyclin F	Pos	69	17	cell cycle	cell cycle /// cytokinesis /// mitosis /// regulation of cell cycle
1422579_at	Hspe1	heat shock protein 1 (chaperonin 10)	Pos	54	1	protein folding	protein folding /// response to unfolded protein
1422601_at	Serpinb9	serine (or cysteine) proteinase inhibitor, clade B, member 9	Neg	40	13	apoptosis	---
1422624_at	Rev1l	REV1-like (S. cerevisiae)	Pos	62	1	DNA repair	DNA repair /// error-prone postreplication DNA repair
1422655_at	Ptch2	Patched homolog 2	Pos	40	4	intracellular signalling	---
1422662_at	Lgals8	lectin, galactose binding, soluble 8	Neg	58	13	Sugar binding	---
1422663_at	Orc1l	origin recognition complex, subunit 1-like (S.cereviaiae)	Pos	64	4	DNA replication	DNA replication
1422737_at	Ncoa3	nuclear receptor coactivator 3	Pos	77	2	transcriptional regulation	regulation of transcription, DNA-dependent /// signal transduction
1422759_a_at	Xpo6	exportin 6	Pos	50	7	Nuclear export	protein-nucleus export
1422767_at	Bysl	bystin-like	Pos	51	17	cell adhesion	cell adhesion
1422769_at	Syncrip	synaptotagmin binding, cytoplasmic RNA interacting protein	Pos	52	9	mRNA splicing	mRNA processing /// nuclear mmRNA splicing, via spliceosome
1422819_at	Mrpl36	mitochondrial ribosomal protein L36	Pos	83	13	protein biosynthesis	protein biosynthesis
1422965_at	Agtrap	angiotensin II, type I receptor-associated protein	Pos	97	4	receptor activity	regulation of blood pressure
1422972_s_at	Gcn5l2	GCN5 general control of amino acid synthesis-like 2 (yeast)	Pos	50	11	chromatin	regulation of transcription, DNA-dependent
1422976_x_at	Ndufa7	NADH dehydrogenase (ubiquinone) 1 alpha subcomplex, 7 (B14.5a)	Pos	46	17	mitochondria	---
1422979_at	Suv39h2	suppressor of variegation 3-9 homolog 2 (Drosophila)	Pos	58	2	chromatin	chromatin assembly or disassembly /// chromatin modification
1422986_at	Esrrb	estrogen related receptor, beta	Pos	66	12	transcriptional regulation	protein targeting /// regulation of transcription, DNA-dependent /// transcription
1423064_at	Dnmt3a	DNA methyltransferase 3A	Pos	66	12	DNA methylation	DNA methylation /// imprinting /// regulation of transcription, DNA-dependent /// spermatogenesis
1423066_at	Dnmt3a	DNA methyltransferase 3A	Pos	68	12	DNA methylation	DNA methylation /// imprinting /// regulation of transcription, DNA-dependent /// spermatogenesis
1423067_at	Cdk5rap3	CDK5 regulatory subunit associated protein 3	Pos	82	11	cell cycle	---
1423074_at	Lman2	lectin, mannose-binding 2	Neg	45	13	transport	protein transport /// transport
1423102_a_at	Rnf10	ring finger protein 10	Pos	47	5	ubiquitination	---
1423119_at	4930524H12Rik	radial spokehead-like 2	Neg	66	17	unknown	---
1423122_at	Avpi1	arginine vasopressin-induced 1	Pos	40	19	intracellular signalling	activation of MAPK
1423143_at	Gtpbp4	GTP binding protein 4	Pos	99	13	ribosome	ribosome biogenesis
1423158_at	Gnpnat1	glucosamine-phosphate N-acetyltransferase 1	Pos	99	14	acetlytransferase activity	UDP-N-acetylglucosamine biosynthesis
1423169_at	Taf7	TAF7 RNA polymerase II, TATA box binding protein (TBP)-associated factor	Pos	99	18	transcriptional regulation	estrogen receptor signaling pathway /// regulation of transcription /// regulation of transcription, DNA-dependent /// transcription from Pol II promoter
1423170_at	Taf7	TAF7 RNA polymerase II, TATA box binding protein (TBP)-associated factor	Pos	99	18	transcriptional regulation	estrogen receptor signaling pathway /// regulation of transcription /// regulation of transcription, DNA-dependent /// transcription from Pol II promoter
1423212_at	Phc1	polyhomeotic-like 1 (Drosophila)	Pos	100	6	chromatin	development
1423219_a_at	Mrpl49	mitochondrial ribosomal protein L49	Pos	41	19	protein biosynthesis	protein biosynthesis
1423258_at	Syt9	synaptotagmin 9	Pos	45	7	Transport	transport
1423264_at	Bop1	block of proliferation 1	Pos	51	15	rRNA processing	rRNA processing /// ribosomal large subunit biogenesis
1423280_at	Stmn2	stathmin-like 2	Pos	85	3	intracellular signalling	intracellular signaling cascade
1423281_at	Stmn2	stathmin-like 2	Pos	97	3	intracellular signalling	intracellular signaling cascade
1423289_a_at	1810029B16Rik	RIKEN cDNA 1810029B16 gene	Pos	84	8	unknown	---
1423293_at	Rpa1	replication protein A1	Pos	86	11	DNA replication	DNA replication /// meiosis
1423303_at	Paxip1	PAX interacting (with transcription-activation domain) protein 1	Pos	45	5	DNA repair	---
1423316_at	2610033C09Rik	transmembrane protein 39A	Pos	45	16	membrane	---
1423361_at	Yme1l1	YME1-like 1 (S. cerevisiae)	Pos	94	2	Nucleotide Binding	protein catabolism /// proteolysis and peptidolysis
1423389_at	Smad7	MAD homolog 7 (Drosophila)	Pos	83	18	intracellular signalling	common-partner SMAD protein phosphorylation /// regulation of transcription, DNA-dependent /// transforming growth factor beta receptor signaling pathway
1423417_at	Smarcc1	SWI/SNF related, matrix associated, actin dependent regulator of chromatin, subfamily c, member 1	Pos	51	9	chromatin	DNA packaging /// chromatin assembly or disassembly /// organogenesis
1423429_at	Muc-1	placentae and embryos oncofetal gene	Pos	46	X	transcriptional regulation	regulation of transcription, DNA-dependent
1423430_at	Mybbp1a	MYB binding protein (P160) 1a	Pos	65	11	transcriptional regulation	electron transport /// negative regulation of transcription
1423456_at	Bzw2	basic leucine zipper and W2 domains 2	Pos	57	12	translation	regulation of translational initiation
1423479_at	1500002M01Rik	RIKEN cDNA 1500002M01 gene	Pos	77	11	unknown	---
1423481_at	Riok2	RIO kinase 2 (yeast)	Pos	98	17	protein modification	---
1423508_at	Myst4	MYST histone acetyltransferase monocytic leukemia 4	Pos	94	14	chromatin	histone acetylation
1423522_at	Npm3	nucleoplasmin 3	Pos	90	19	protein folding	protein folding
1423566_a_at	Hsp105	heat shock protein 105	Pos	50	5	protein folding	chaperone cofactor dependent protein folding /// protein folding /// response to heat /// response to unfolded protein
1423587_a_at	Pmscl2	exosome component 10	Pos	46	4	RNA processing	---
1423599_a_at	Pdcl	phosducin-like	Pos	51	2	electron transport	electron transport /// phototransduction /// sensory perception /// visual perception
1423601_s_at	Tcof1	Treacher Collins Franceschetti syndrome 1, homolog	Pos	88	18	transport	transport
1423616_at	Tarbp2	TAR (HIV) RNA binding protein 2	Pos	95	15	transcriptional regulation	---
1423625_a_at	1810055D05Rik	TIM14	Pos	97	3	mitochondria	---
1423636_at	Wdr31	WD repeat domain 31	Pos	88	4	transport	proteolysis and peptidolysis /// transport
1423664_at	Qdpr	quininoid dihydropteridine reductase	Pos	85	5	electron transport	metabolism /// tetrahydrobiopterin biosynthesis
1423675_at	Usp1	ubiquitin specific protease 1	Pos	46	4	ubiquitination	---
1423700_at	Rfc3	replication factor C (activator 1) 3	Pos	47	5	DNA replication	DNA replication
1423703_at	Ppan	peter pan homolog (Drosophila)	Pos	99	9	mRNA splicing	---
1423708_a_at	Farslb	phenylalanine-tRNA synthetase-like, beta subunit	Pos	99	1	tRNA processing	phenylalanyl-tRNA aminoacylation /// protein biosynthesis
1423717_at	Ak3l	adenylate kinase 3 alpha-like 1	Neg	74	19	amino acid biosynthesis	amino acid biosynthesis
1423741_at	Rbm10	RNA binding motif protein 10	Pos	45	X	Nucleic Acid Binding	---
1423748_at	D530020C15Rik	pyruvate dehydrogenase kinase, isoenzyme 1	Pos	71	2	intracellular signalling	signal transduction
1423786_at	8430410A17Rik	RIKEN cDNA 8430410A17 gene	Pos	99	6	unknown	---
1423800_at	Dars	aspartyl-tRNA synthetase	Pos	87	1	tRNA processing	aspartyl-tRNA aminoacylation /// protein biosynthesis /// tRNA aminoacylation for protein translation
1423813_at	Kif22	kinesin family member 22	Pos	88	7	motor activity	microtubule-based process
1423814_at	Ddx41	DEAD (Asp-Glu-Ala-Asp) box polypeptide 41	Pos	97	13	apoptosis	RNA processing /// apoptosis /// development /// regulation of cell shape
1423815_at	Ddx56	DEAD (Asp-Glu-Ala-Asp) box polypeptide 56	Pos	73	11	rRNA processing	rRNA processing /// ribosome biogenesis
1423823_at	2610012O22Rik	RIKEN cDNA 2610012O22 gene	Pos	62	4	protein biosynthesis	protein biosynthesis /// ribosome biogenesis
1423826_at	AI326906	expressed sequence AI326906	Pos	54	5	unknown	---
1423827_s_at	AI326906	expressed sequence AI326906	Pos	51	5	unknown	---
1423862_at	Plekhf2	pleckstrin homology domain containing, family F (with FYVE domain) member 2	Pos	46	4	zinc ion binding	---
1423863_at	Abcf2	ATP-binding cassette, sub-family F (GCN20), member 2	Pos	49	5	transport	transport
1423871_at	BC014795	cDNA sequence BC014795	Neg	45	1	unknown	---
1423873_at	Lsm1	LSM1 homolog, U6 small nuclear RNA associated (S. cerevisiae)	Pos	63	8	mRNA splicing	mRNA processing /// nuclear mmRNA splicing, via spliceosome
1423884_at	Tex292	testis expressed gene 292	Pos	40	8	unknown	---
1423912_at	Aspscr1	alveolar soft part sarcoma chromosome region, candidate 1 (human)	Pos	52	11	Protein Binding	glucose homeostasis /// intracellular protein transport /// regulation of glucose import
1423921_at	C77668	expressed sequence C77668	Pos	40	3	unknown	---
1423943_at	1110032N12Rik	pp3111 protein	Pos	96	11	tRNA processing	---
1423971_at	Thoc3	THO complex 3	Pos	97	13	mRNA splicing	mRNA processing /// mRNA-nucleus export /// nuclear mmRNA splicing, via spliceosome /// transport
1423976_at	4930453N24Rik	RIKEN cDNA 4930453N24 gene	Pos	68	16	metabolism	proteolysis and peptidolysis
1423991_at	2610033H07Rik	RIKEN cDNA 2610033H07 gene	Pos	76	5	rRNA processing	---
1424008_a_at	2400008B06Rik	RNA binding protein with multiple splicing 2	Pos	95	9	unknown	---
1424019_at	Nol1	nucleolar protein 1	Pos	98	6	cell cycle	---
1424046_at	Bub1	budding uninhibited by benzimidazoles 1 homolog (S. cerevisiae)	Pos	67	2	cell cycle	cell cycle /// mitosis /// protein amino acid phosphorylation
1424056_at	Usp31	Hypothetical gene supported by BC058410; NM_028344	Pos	40	4	unknown	---
1424081_at	Rnf134	ring finger protein 134	Pos	100	19	chromatin	negative regulation of transcription from Pol II promoter
1424107_at	Kif18a	kinesin family member 18A	Pos	56	2	motor activity	---
1424115_at	Ppp5c	protein phosphatase 5, catalytic subunit	Pos	88	7	intracellular signalling	protein amino acid dephosphorylation
1424116_x_at	Ppp5c	protein phosphatase 5, catalytic subunit	Pos	87	7	intracellular signalling	protein amino acid dephosphorylation
1424144_at	Ris2	retroviral integration site 2	Pos	98	8	DNA replication	regulation of S phase of mitotic cell cycle
1424152_at	Sall4	sal-like 4 (Drosophila)	Pos	67	2	transcriptional regulation	---
1424153_s_at	Sall4	sal-like 4 (Drosophila)	Pos	99	2	transcriptional regulation	---
1424161_at	Ddx27	DEAD (Asp-Glu-Ala-Asp) box polypeptide 27	Pos	76	2	Nucleic Acid Binding	---
1424167_a_at	Pmm1	phosphomannomutase 1	Pos	99	15	metabolism	mannose biosynthesis /// metabolism
1424189_at	Pigc	phosphatidylinositol glycan, classC	Neg	91	1	GPI anchor biosynthesis	GPI anchor biosynthesis
1424201_a_at	2610007A16Rik	SEH1-like (S. cerevisiae	Pos	58	18	unknown	---
1424209_at	Rarsl	Arginyl-tRNA synthetase-like	Pos	59	4	tRNA processing	---
1424211_at	5730438N18Rik	RIKEN cDNA 5730438N18 gene	Pos	50	4	transport	transport
1424212_at	9430023L20Rik	RIKEN cDNA 9430023L20 gene	Pos	59	15	unknown	---
1424229_at	Dyrk3	dual-specificity tyrosine-(Y)-phosphorylation regulated kinase 3	Pos	44	1	protein modification	peptidyl-tyrosine phosphorylation
1424258_at	2610028L19Rik	polymerase (RNA) II (DNA directed) polypeptide D	Pos	51	18	Transcriptional regulation	transcription
1424280_at	Mospd1	motile sperm domain containing 1	Neg	41	X	membrane	---
1424295_at	Dppa3	developmental pluripotency-associated 3	Pos	57	6	unknown	---
1424321_at	Rfc4	replication factor C (activator 1) 4	Pos	98	16	DNA replication	DNA replication /// DNA strand elongation
1424323_at	AF155546	DKFZP564C186 protein	Pos	55	4	unknown	---
1424327_at	3200002M19Rik	DKFZP564M082 protein	Pos	67	7	unknown	---
1424328_s_at	3200002M19Rik	DKFZP564M082 protein	Pos	65	7	unknown	---
1424333_at	Rg9mtd1	RNA (guanine-9-) methyltransferase domain containing 1	Pos	66	16	methylation	---
1424343_a_at	Eif1a	eukaryotic translation initiation factor 1A	Pos	61	18	translation	---
1424348_at	1110007A13Rik	RIKEN cDNA 1110007A13 gene	Pos	65	7	unknown	---
1424353_at	Lrpprc	leucine-rich PPR-motif containing	Pos	85	17	RNA binding	---
1424360_at	BC019943	cDNA sequence BC019943	Pos	47	8	unknown	---
1424385_at	5830417I10Rik	RIKEN cDNA 5830417I10 gene	Pos	92	3	transcriptional regulation	---
1424397_at	Dhx36	DEAH (Asp-Glu-Ala-His) box polypeptide 36	Pos	84	3	Nucleic Acid Binding	---
1424428_at	AI225782	expressed sequence AI225782	Pos	97	7	unknown	---
1424435_a_at	Gart	phosphoribosylglycinamide formyltransferase	Pos	78	16	nucleotide biosynthesis	'de novo' IMP biosynthesis /// biosynthesis /// purine base biosynthesis /// purine nucleotide biosynthesis
1424448_at	Trim6	tripartite motif protein 6	Pos	61	7	ubiquitination	---
1424458_at	Jmjd2c	jumonji domain containing 2C	Pos	85	4	transcriptional regulation	regulation of transcription, DNA-dependent
1424465_at	AI413631	expressed sequence AI413631	Pos	99	16	unknown	---
1424469_a_at	Cpsf4	cleavage and polyadenylation specific factor 4	Pos	56	5	mRNA processing	mRNA processing
1424472_at	Nol6	nucleolar protein family 6 (RNA-associated)	Pos	66	4	rRNA processing	---
1424473_at	Polr2h	polymerase (RNA) II (DNA directed) polypeptide H	Pos	99	16	RNA polymerase	---
1424486_a_at	Txnrd1	thioredoxin reductase 1	Pos	42	10	intracellular signalling	electron transport /// thioredoxin pathway
1424488_a_at	1110013G13Rik	inorganic pyrophosphatase 2	Pos	94	3	mitochondria	metabolism /// protein prenylation
1424490_at	2410005H09Rik	RIKEN cDNA 2410005H09 gene	Pos	46	7	Nucleic Acid Binding	---
1424504_at	Rab22a	RAB22A, member RAS oncogene family	Neg	41	2	transport	protein transport /// small GTPase mediated signal transduction
1424511_at	Stk6	serine/threonine kinase 6	Pos	46	2	cell cycle	cell cycle /// protein amino acid phosphorylation
1424522_at	BC019693	RIKEN cDNA B130016L12 gene	Pos	64	13	unknown	---
1424531_a_at	Tcea3	transcription elongation factor A (SII), 3	Pos	99	4	transcriptional regulation	RNA elongation /// regulation of transcription, DNA-dependent /// transcription
1424554_at	Ppp1r8	protein phosphatase 1, regulatory (inhibitor) subunit 8	Pos	92	4	cell cycle	RNA catabolism /// cell proliferation /// nuclear mmRNA splicing, via spliceosome
1424559_at	AW060207	expressed sequence AW060207	Pos	42	5	unknown	---
1424569_at	Ddx46	DEAD (Asp-Glu-Ala-Asp) box polypeptide 46	Pos	88	13	Nucleic Acid Binding	---
1424570_at	Ddx46	DEAD (Asp-Glu-Ala-Asp) box polypeptide 46	Pos	62	13	Nucleic Acid Binding	---
1424620_at	D13Wsu177e	DNA segment, Chr 13, Wayne State University 177, expressed	Pos	51	13	unknown	---
1424630_a_at	Brca1	breast cancer 1	Pos	69	11	DNA damage response	DNA damage response, signal transduction resulting in induction of apoptosis /// DNA repair /// carbohydrate metabolism /// centrosome cycle /// dosage compensation, by inactivation of X chromosome /// negative regulation of cell cycle /// protein ubiquitination
1424643_at	Tcof1	Treacher Collins Franceschetti syndrome 1, homolog	Pos	90	18	transport	transport
1424685_at	Exosc4	exosome component 4	Pos	58	15	rRNA processing	RNA processing /// rRNA processing
1424712_at	Elys	embryonic large molecule derived from yolk sac	Pos	84	1	transcriptional regulation	regulation of transcription
1424728_at	BC011248	cDNA sequence BC011248	Pos	71	17	unknown	---
1424777_at	Wdr21	WD repeat domain 21	Pos	50	12	unknown	---
1424792_at	Rpp40	ribonuclease P 40 subunit (human)	Pos	68	8	tRNA processing	tRNA 5'-leader removal
1424801_at	Enah	enabled homolog (Drosophila)	Pos	88	1	cytoskeleton	actin cytoskeleton organization and biogenesis /// actin polymerization and/or depolymerization /// axon guidance /// development /// neural tube closure /// neurogenesis
1424847_at	Nefh	neurofilament, heavy polypeptide	Pos	89	11	chromatin	intermediate filament cytoskeleton organization and biogenesis
1424874_a_at	Ptbp1	polypyrimidine tract binding protein 1	Pos	41	10	mRNA splicing	mRNA processing /// nuclear mmRNA splicing, via spliceosome
1424887_at	BC012312	kelch domain containing 4	Pos	51	8	unknown	---
1424892_at	Zfp95	zinc finger protein 95	Pos	78	5	Transcriptional regulation	regulation of transcription, DNA-dependent
1424907_a_at	Farsla	phenylalanine-tRNA synthetase-like, alpha subunit	Pos	80	8	tRNA processing	pathogenesis /// phenylalanyl-tRNA aminoacylation /// protein biosynthesis /// tRNA aminoacylation for protein translation
1424946_a_at	1300002C08Rik	likely ortholog of chicken chondrocyte protein with a poly-proline region	Pos	66	3	unknown	---
1424955_at	Ccdc5	coiled-coil domain containing 5	Pos	72	18	cell cycle	cell cycle /// cytokinesis /// mitosis
1425035_s_at	Dnmt3l	DNA (cytosine-5-)-methyltransferase 3-like	Pos	99	10	DNA methylation	embryonic development (sensu Mammalia) /// imprinting /// spermatogenesis
1425042_s_at	4930563C04Rik	proline-, glutamic acid-, leucine-rich protein 1	Pos	91	11	chromatin	---
1425106_a_at	Wars	tryptophanyl-tRNA synthetase	Pos	55	12	tRNA processing	protein biosynthesis /// tRNA aminoacylation for protein translation /// tryptophanyl-tRNA aminoacylation
1425108_a_at	BC004728	cDNA sequence BC004728	Pos	99	15	unknown	---
1425116_a_at	Spnb4	spectrin beta 4	Pos	64	7	cytoskeleton	cytoskeletal anchoring /// regulation of cell shape /// vesicle-mediated transport
1425178_s_at	Shmt1	serine hydroxymethyl transferase 1 (soluble)	Pos	50	11	metabolism	L-serine metabolism /// glycine metabolism /// one-carbon compound metabolism
1425179_at	Shmt1	serine hydroxymethyl transferase 1 (soluble)	Pos	99	11	metabolism	L-serine metabolism /// glycine metabolism /// one-carbon compound metabolism
1425186_at	0910001K20Rik	RIKEN cDNA 0910001K20 gene	Neg	42	1	unknown	---
1425189_a_at	Mrpl15	mitochondrial ribosomal protein L15	Pos	79	1	protein biosynthesis	mitochondrial genome maintenance /// protein biosynthesis
1425238_at		Transcribed locus, moderately similar to XP_236835.1 similar to ribosomal protein S20 [Rattus norvegicus]	Pos	56	---	unknown	---
1425312_s_at	D11Ertd636e	DNA segment, Chr 11, ERATO Doi 636, expressed	Pos	99	11	unknown	---
1425373_a_at	Tnfsf5ip1	tumor necrosis factor superfamily, member 5-induced protein 1	Pos	68	18	apoptosis	apoptosis /// mitotic spindle checkpoint /// regulation of apoptosis /// regulation of cell cycle
1425416_s_at	5430413I02Rik	differential display and activated by p53	Pos	52	3	Cell proliferation	cell growth and/or maintenance
1425465_a_at	Senp2	SUMO/sentrin specific protease 2	Pos	42	16	intracellular signalling	Wnt receptor signaling pathway /// proteolysis and peptidolysis /// ubiquitin cycle
1425466_at	Senp2	SUMO/sentrin specific protease 2	Pos	70	16	intracellular signalling	Wnt receptor signaling pathway /// proteolysis and peptidolysis /// ubiquitin cycle
1425473_at	Crsp6	cofactor required for Sp1 transcriptional activation, subunit 6	Pos	97	9	transcriptional regulation	positive regulation of transcription from Pol II promoter /// regulation of transcription from Pol II promoter
1425479_at	Smyd5	SET and MYND domain containing 5	Pos	75	6	methylation	---
1425485_at	Mtmr6	myotubularin related protein 6	Neg	45	14	protein modification	protein amino acid dephosphorylation
1425532_a_at	Bin1	bridging integrator 1	Neg	41	18	apoptosis	apoptosis///cell differentiation /// endocytosis /// negative regulation of cell cycle /// synaptic vesicle endocytosis
1425564_at	Rest	RE1-silencing transcription factor	Pos	76	5	transcriptional regulation	negative regulation of transcription, DNA-dependent
1425580_a_at	Pik3c3	phosphoinositide-3-kinase, class 3	Pos	47	18	apoptosis	---
1425617_at	Dhx9	DEAH (Asp-Glu-Ala-His) box polypeptide 9	Pos	49	1	RNA binding	---
1425650_at	Tle4	transducin-like enhancer of split 4, homolog of Drosophila E(spl)	Pos	85	19	intracellular signalling	Wnt receptor signaling pathway /// frizzled signaling pathway /// negative regulation of transcription /// regulation of transcription /// regulation of transcription, DNA-dependent
1425678_a_at	Snrk	SNF related kinase	Neg	42	9	protein modification	protein amino acid phosphorylation
1425708_at	Rnf17	ring finger protein 17	Pos	66	14	ubiquitination	defense response /// protein ubiquitination
1425764_a_at	Bcat2	branched chain aminotransferase 2, mitochondrial	Pos	80	7	metabolism	branched chain family amino acid biosynthesis /// branched chain family amino acid catabolism /// branched chain family amino acid metabolism /// metabolism
1425767_a_at	Six4	sine oculis-related homeobox 4 homolog (Drosophila)	Pos	41	12	transcriptional regulation	development /// regulation of transcription, DNA-dependent
1425844_a_at	Rngtt	RNA guanylyltransferase and 5'-phosphatase	Pos	77	4	mRNA processing	mRNA capping /// mRNA processing /// protein amino acid dephosphorylation
1425859_a_at	Psmd4	proteasome (prosome, macropain) 26S subunit, non-ATPase, 4	Pos	58	3	ubiquitination	---
1425891_a_at	Grtp1	GH regulated TBC protein 1	Pos	91	8	unknown	---
1425922_a_at	Nmyc1	neuroblastoma myc-related oncogene 1	Pos	59	12	chromatin	cell growth and/or maintenance /// regulation of cell cycle /// regulation of transcription, DNA-dependent
1425930_a_at	Tcfl4	transcription factor-like 4	Pos	40	11	transcriptional regulation	nucleocytoplasmic transport /// regulation of transcription, DNA-dependent
1425964_x_at	Hspb1	heat shock protein 1	Pos	68	5	translation	protein folding /// response to unfolded protein
1426040_a_at	Odf2	outer dense fiber of sperm tails 2	Pos	48	2	cytoskeleton	---
1426118_a_at	Tomm40	translocase of outer mitochondrial membrane 40 homolog (yeast)	Pos	83	7	transport	anion transport /// protein transport /// transport
1426243_at	Cth	cystathionase (cystathionine gamma-lyase)	Pos	88	3	metabolism	amino acid metabolism /// cysteine biosynthesis
1426286_at	AF233884	Expressed sequence AF233884	Pos	51	19	intracellular signalling	---
1426290_at	1500031M22Rik	dimethyladenosine transferase	Pos	53	13	rRNA processing	rRNA modification /// rRNA processing
1426381_at	Pprc1	Peroxisome proliferative activated receptor, gamma, coactivator-related 1	Pos	90	19	transcriptional regulation	---
1426411_a_at	Strbp	spermatid perinuclear RNA binding protein	Pos	52	2	transcriptional regulation	cell motility /// spermatid development
1426412_at	Neurod1	neurogenic differentiation 1	Pos	88	2	transcriptional regulation	cell differentiation /// development /// eye morphogenesis /// neurogenesis /// regulation of transcription, DNA-dependent
1426425_at	Sugt1	SGT1, suppressor of G2 allele of SKP1 (S. cerevisiae)	Pos	93	14	ubiquitination	ubiquitin cycle
1426447_at	2310006I24Rik	nucleoporin 35	Pos	84	2	unknown	---
1426469_a_at	Tbp	Tata box binding protein	Pos	72	17	transcriptional regulation	---
1426474_at	Atpaf2	ATP synthase mitochondrial F1 complex assembly factor 2	Pos	42	11	mitochondria	---
1426475_at	Hmbs	hydroxymethylbilane synthase	Pos	61	9	metabolism	heme biosynthesis /// porphyrin biosynthesis
1426492_at	2810481F14Rik	RIKEN cDNA 2810481F14 gene	Pos	64	12	DNA repair	DNA repair
1426495_at	2410042D21Rik	RIKEN cDNA 2410042D21 gene	Pos	50	2	unknown	---
1426521_at	BC006874	lin-10 protein homolog	Pos	54	8	unknown	---
1426531_at	Zmynd11	Zinc finger, MYND domain containing 11	Neg	55	13	transcriptional regulation	cell growth and/or maintenance /// cell proliferation /// negative regulation of transcription from Pol II promoter /// protein ubiquitination /// regulation of transcription, DNA-dependent
1426533_at	Nol5a	nucleolar protein 5A	Pos	56	2	rRNA processing	ribosome biogenesis
1426535_at	9630046K23Rik	x 010 protein	Pos	84	16	unknown	---
1426538_a_at	Trp53	transformation related protein 53	Pos	68	11	DNA damage response	DNA damage response, signal transduction by p53 class mediator /// DNA damage response, signal transduction by p53 class mediator resulting in induction of apoptosis /// apoptosis /// cell cycle /// negative regulation of DNA replication /// negative regulation of apoptosis /// negative regulation of cell cycle /// negative regulation of fibroblast proliferation /// protein-nucleus import, transl…
1426564_at	Zfp553	zinc finger protein 553	Pos	63	7	nucleic acid binding	---
1426590_at	A930009M04Rik	G elongation factor, mitochondrial 2	Pos	98	13	protein biosynthesis	protein biosynthesis /// translational elongation
1426592_a_at	Fbxo22	F-box only protein 22	Pos	99	9	ubiquitination	---
1426596_a_at	Smn	survival motor neuron 1	Pos	40	13	mRNA processing	mRNA processing
1426609_at	2810028N01Rik	RIKEN cDNA 2810028N01 gene	Pos	74	14	RNA binding	---
1426612_at	Tipin	timeless interacting protein	Pos	74	9	Protein Binding	---
1426626_at	Gtf2f2	general transcription factor IIF, polypeptide 2	Pos	95	14	transcriptional regulation	regulation of transcription, DNA-dependent /// transcription initiation from Pol II promoter
1426629_at	Dhx8	DEAH (Asp-Glu-Ala-His) box polypeptide 8	Pos	68	11	mRNA splicing	RNA processing /// mRNA splicing /// mRNA processing /// nuclear mmRNA splicing, via spliceosome /// transport
1426630_at	Exosc2	exosome component 2	Pos	59	2	rRNA processing	---
1426631_at	C330017I15Rik	RIKEN cDNA C330017I15 gene	Pos	97	5	tRNA processing	---
1426652_at	Mcm3	minichromosome maintenance deficient 3 (S. cerevisiae)	Pos	96	1	DNA replication	DNA replication /// DNA replication initiation /// cell cycle /// regulation of transcription, DNA-dependent
1426653_at	Mcm3	minichromosome maintenance deficient 3 (S. cerevisiae)	Pos	81	1	DNA replication	DNA replication /// DNA replication initiation /// cell cycle /// regulation of transcription, DNA-dependent
1426654_at	Nipa	nuclear interacting partner of anaplastic lymphoma kinase (Alk)	Pos	63	6	apoptosis	anti-apoptosis
1426716_at	Tdrd7	tudor domain containing 7	Neg	95	4	nucleic acid binding	Nucleic acid binding
1426736_at	Gspt1	G1 to S phase transition 1	Pos	78	16	cell cycle	G1/S transition of mitotic cell cycle /// cell proliferation /// protein biosynthesis /// regulation of cell cycle /// translational elongation
1426761_at	D4Ertd478e	amine oxidase (flavin containing) domain 2	Pos	88	4	transcriptional regulation	regulation of transcription, DNA-dependent
1426813_at	2610020N02Rik	RIKEN cDNA 2610020N02 gene	Pos	91	10	unknown	---
1426837_at	Metap1	methionyl aminopeptidase 1	Pos	68	3	protein modification	proteolysis and peptidolysis
1426846_at	G630055P03Rik	RIKEN cDNA G630055P03 gene	Pos	50	8	Nucleic Acid Binding	---
1426874_at	BC022641	autoantigen	Pos	60	8	unknown	---
1426891_at	Rpap1	RNA polymerase II associated protein 1	Pos	78	2	unknown	---
1426902_at	Coq6	coenzyme Q6 homolog (yeast)	Pos	74	12	electron transport	aromatic compound metabolism /// electron transport /// metabolism /// ubiquinone biosynthesis
1426948_at	Tpr	translocated promoter region	Pos	60	1	nuclear pore	---
1426974_at	4632413K17Rik	RIKEN cDNA 4632413K17 gene	Neg	57	10	transport	---
1426980_s_at	E130012A19Rik	RIKEN cDNA E130012A19 gene	Pos	96	11	unknown	---
1426981_at	Pace4	Paired basic amino acid cleaving system 4	Pos	77	7	intracellular signalling	protein amino acid phosphorylation /// proteolysis and peptidolysis /// transmembrane receptor protein tyrosine kinase signaling pathway
1426992_at	Xpr1	xenotropic and polytropic retrovirus receptor 1	Neg	55	1	cell surface receptor	---
1427025_at	Mtmr7	myotubularin related protein 7	Pos	92	8	protein modification	protein amino acid dephosphorylation
1427046_at	Tcfcp2l3	transcription factor CP2-like 3	Pos	98	15	transcriptional regulation	regulation of transcription
1427047_at	Nup188	nucleoporin 188	Pos	56	2	nuclear pore	---
1427142_s_at	Jarid1b	jumonji, AT rich interactive domain 1B (Rbp2 like)	Pos	99	1	chromatin	---
1427153_at	Bckdhb	branched chain ketoacid dehydrogenase E1, beta polypeptide	Pos	99	9	amino acid metabolism	amino acid catabolism
1427240_at	4931431C02Rik	dedicator of cytokinesis 6	Pos	66	9	guanine nucleotide exchange factor	---
1427248_at	Whsc2	Wolf-Hirschhorn syndrome candidate 2 (human)	Pos	52	5	transcriptional regulation	regulation of transcription, DNA-dependent
1427258_at	Trim24	tripartite motif protein 24	Pos	99	6	transcriptional regulation	cell growth and/or maintenance /// protein ubiquitination /// regulation of transcription, DNA-dependent
1427302_at	Enpp3	ectonucleotide pyrophosphatase/phosphodiesterase 3	Pos	98	10	Nucleic Acid Binding	nucleotide metabolism
1427441_a_at	Suclg2	succinate-Coenzyme A ligase, GDP-forming, beta subunit	Pos	54	6	metabolism	metabolism /// tricarboxylic acid cycle
1427490_at	Abcb7	ATP-binding cassette, sub-family B (MDR/TAP), member 7	Pos	76	---	transport	transport
1427695_a_at	Pou2f1	POU domain, class 2, transcription factor 1	Pos	50	1	transcriptional regulation	regulation of transcription, DNA-dependent
1427708_a_at	Nf2	neurofibromatosis 2	Pos	54	11	cell cycle	intercellular junction assembly and/or maintenance /// negative regulation of cell cycle /// negative regulation of protein kinase activity /// regulation of cell proliferation
1427739_a_at	Trp53	transformation related protein 53	Pos	90	11	DNA damage response	DNA damage response, signal transduction by p53 class mediator /// DNA damage response, signal transduction by p53 class mediator resulting in induction of apoptosis /// apoptosis /// cell cycle /// negative regulation of DNA replication /// negative regulation of apoptosis /// negative regulation of cell cycle /// negative regulation of fibroblast proliferation /// protein-nucleus import, transl…
1427876_at	2610312B22Rik	likely ortholog of mouse immediate early response, erythropoietin 4	Pos	89	2	Nucleic Acid Binding	cytokine and chemokine mediated signaling pathway
1427882_at	4930588M11Rik	Erbp	Pos	99	3	transcriptional regulation	---
1427931_s_at	Pdxk	pyridoxal (pyridoxine, vitamin B6) kinase	Pos	88	10	electron transport	pyridoxine metabolism
1427941_at	Dicer1	Dicer1, Dcr-1 homolog (Drosophila)	Pos	67	12	RNAi	RNA interference, production of siRNA /// RNA processing /// stem cell maintenance
1427944_at	C1qdc1	C1q domain containing 1	Pos	55	6	unknown	---
1427983_at	BC028839	suppressor of hairy wing homolog 3 (Drosophila)	Pos	47	X	Nucleic Acid Binding	---
1428004_at	3300001G02Rik	RIKEN cDNA 3300001G02 gene	Pos	42	11	protein modification	---
1428016_a_at	Rasip1	Ras interacting protein 1	Pos	66	7	intracellular signalling	---
1428052_a_at	Zmym1	zinc finger, MYM domain containing 1	Pos	100	4	protein modification	---
1428069_at	Cdca7	cell division cycle associated 7	Pos	68	2	cytokinesis	cytokinesis /// regulation of cell proliferation
1428090_at	2810422B04Rik	WD repeat domain 34	Pos	99	6	unknown	---
1428092_at	Cdc5l	cell division cycle 5-like (S. pombe)	Pos	72	17	cell cycle	cytokinesis /// protein targeting
1428096_at	Ipo11	importin 11	Pos	92	13	Transport	protein transport /// protein-nucleus import, docking /// ribosomal protein-nucleus import /// transport
1428119_a_at	Rap2c	RAP2C, member of RAS oncogene family	Neg	64	X	intracellular signalling	signal transduction /// small GTPase mediated signal transduction
1428142_at	Etv5	ets variant gene 5	Pos	98	16	transcriptional regulation	organogenesis
1428227_at	2610008J04Rik	RIKEN cDNA 2610008J04 gene	Pos	100	5	unknown	---
1428234_at	4733401N12Rik	cleavage and polyadenylation specific factor 6	Pos	97	10	mRNA splicing	---
1428264_at	0610009C03Rik	U5 snRNP-specific 40 kDa protein (hPrp8-binding)	Pos	98	4	mRNA splicing	---
1428267_at	Dhx40	DEAH (Asp-Glu-Ala-His) box polypeptide 40	Pos	40	11	Nucleic Acid Binding	---
1428277_at	2600013N14Rik	CGI-77 protein	Pos	82	4	unknown	---
1428281_at	2610009I02Rik	TruB pseudouridine (psi) synthase homolog 1 (E. coli)	Pos	79	19	tRNA processing	---
1428304_at	2410004I17Rik	Establishment of cohesion 1 homolog 2 (yeast)	Pos	99	14	unknown	---
1428350_at	2310061F22Rik	RIKEN cDNA 2310061F22 gene	Pos	80	8	unknown	---
1428366_at	1600027N09Rik	RIKEN cDNA 1600027N09 gene	Pos	53	2	chromatin	---
1428367_at	Ndst1	N-deacetylase/N-sulfotransferase (heparan glucosaminyl) 1	Neg	58	18	protein modification	organogenesis /// polysaccharide biosynthesis /// protein amino acid deacetylation /// protein amino acid sulfation /// proteolysis and peptidolysis /// respiratory gaseous exchange
1428426_s_at	3110018K12Rik	transforming growth factor, beta receptor associated protein 1	Neg	51	1	intracellular signalling	---
1428428_at	Wbscr21	Williams Beuren syndrome chromosome region 21	Pos	92	5	metabolism	---
1428452_at	2810025M15Rik	RIKEN cDNA 2810025M15 gene	Pos	72	1	unknown	---
1428458_at	Pop1	processing of precursor 1, ribonuclease P/MRP family, (S. cerevisiae)	Pos	59	15	tRNA processing	---
1428459_at	4930569K13Rik	preferentially expressed antigen in melanoma	Pos	52	4	unknown	---
1428477_at	Elac2	elaC homolog 2 (E. coli)	Pos	93	11	tRNA processing	---
1428480_at	D4Ertd421e	cell division cycle associated 8	Pos	58	4	unknown	---
1428491_at	Commd10	COMM domain containing 10	Pos	78	18	apoptosis	---
1428494_a_at	Polr2i	Polymerase (RNA) II (DNA directed) polypeptide I	Pos	97	7	transcriptional regulation	transcription from Pol II promoter
1428495_at	2410003K15Rik	RIKEN cDNA 2410003K15 gene	Pos	63	6	unknown	---
1428515_at	2410012H22Rik	RIKEN cDNA 2410012H22 gene	Pos	81	11	unknown	---
1428516_a_at	2310045B01Rik	Spata11	Pos	99	17	unknown	---
1428518_at	1700029A22Rik	myeloid leukemia factor 1 interacting protein	Pos	62	8	unknown	---
1428543_at	Ppat	phosphoribosyl pyrophosphate amidotransferase	Pos	41	5	metabolism	---
1428548_at	Pak4	p21 (CDKN1A)-activated kinase 4	Pos	47	7	intracellular signalling	cell motility /// cellular morphogenesis /// protein amino acid phosphorylation /// signal transduction
1428550_at	1810015A11Rik	RIKEN cDNA 1810015A11 gene	Pos	99	16	unknown	---
1428551_at	2410075D05Rik	RIKEN cDNA 2410075D05 gene	Pos	97	10	methylation	---
1428560_at	Xpo5	exportin 5	Pos	43	17	Nuclear export	protein-nucleus export
1428563_at	Ddx10	DEAD (Asp-Glu-Ala-Asp) box polypeptide 10	Pos	99	9	Nucleic Acid Binding	---
1428566_at	Hspbap1	Hspb associated protein 1	Pos	100	16	unknown	---
1428604_at	2610305D13Rik	RIKEN cDNA 2610305D13 gene	Pos	40	4	unknown	---
1428629_at	6330417C12Rik	RIKEN cDNA 6330417C12 gene	Pos	53	19	unknown	---
1428640_at	Hsf2bp	heat shock transcription factor 2 binding protein	Pos	100	17	transcriptional regulation	protein folding /// response to unfolded protein /// spermatogenesis /// transcription from Pol II promoter
1428656_at	Etohi2	ethanol induced 2	Pos	98	15	miRNA processing	---
1428661_at	2810439M11Rik	nuclear factor of kappa light polypeptide gene enhancer in B-cells inhibitor-like 2	Pos	68	15	transcriptional regulaion	---
1428678_s_at	2410008B13Rik	RIKEN cDNA 2410008B13 gene	Pos	96	7	unknown	---
1428679_s_at	0610010K14Rik	RIKEN cDNA 0610010K14 gene	Pos	81	11	DNA binding	---
1428705_at	1700007K13Rik	RIKEN cDNA 1700007K13 gene	Pos	59	2	unknown	---
1428706_at	3110013H01Rik	proline rich 6	Pos	54	11	metabolism	---
1428726_at	2810025A12Rik	THUMP domain containing 2	Pos	41	17	unknown	---
1428757_at	Aasdhppt	aminoadipate-semialdehyde dehydrogenase-phosphopantetheinyl transferase	Pos	95	9	protein modification	---
1428759_s_at	1300013D05Rik	RIKEN cDNA 1300013D05 gene	Pos	49	11	unknown	---
1428772_at	1110004L07Rik	exportin, tRNA (nuclear export receptor for tRNAs)	Pos	54	10	unknown	tRNA-nucleus export /// transport
1428775_at	1110008L16Rik	RIKEN cDNA 1110008L16 gene	Pos	100	12	unknown	---
1428810_at	2700097O09Rik	RIKEN cDNA 2700097O09 gene	Pos	64	12	unknown	---
1428823_at	2310057G13Rik	RIKEN cDNA 2310057G13 gene	Pos	41	10	catalytic activity	---
1428825_at	Nr6a1	nuclear receptor subfamily 6, group A, member 1	Pos	53	2	transcriptional regulation	negative regulation of transcription from Pol II promoter /// regulation of transcription, DNA-dependent
1428826_at	Nr6a1	nuclear receptor subfamily 6, group A, member 1	Pos	52	2	transcriptional regulation	negative regulation of transcription from Pol II promoter /// regulation of transcription, DNA-dependent
1428832_at	1600002H07Rik	RIKEN cDNA 1600002H07 gene	Pos	47	17	unknown	---
1428857_at	2610304F09Rik	mSin3A-associated protein 130	Pos	45	18	transcriptional regulation	---
1428862_at	9130020K17Rik	tetratricopeptide repeat domain 17	Neg	48	2	unknown	---
1428870_at	Nolc1	Nucleolar and coiled-body phosphoprotein 1	Pos	84	19	rRNA processing	---
1428881_at	Kns2	kinesin 2	Neg	41	12	motor activity	---
1428882_at	2510001I10Rik	WIPI49-like protein 2	Pos	61	5	unknown	---
1428884_at	1110007C24Rik	RIKEN cDNA 1110007C24 gene	Pos	61	4	unknown	---
1428901_at	1190002H09Rik	RIKEN cDNA 1190002H09 gene	Pos	95	18	unknown	---
1428908_at	2600011C06Rik	RIKEN cDNA 2600011C06 gene	Pos	86	12	mRNA splicing	mRNA splicing
1428917_at	9030425C21Rik	syntaxin 17	Neg	64	4	unknown	---
1428927_at	2810403P18Rik	SHQ1 homolog (S. cerevisiae)	Pos	95	6	unknown	---
1428950_s_at	Nol8	nucleolar protein 8	Pos	62	13	Nucleic Acid Binding	---
1428951_at	Nol8	nucleolar protein 8	Pos	98	13	Nucleic Acid Binding	---
1428968_at	3110002L15Rik	translokin	Pos	66	9	intracellular signalling	---
1429001_at	2310042L19Rik	pirin	Pos	77	X	unknown	---
1429013_at	2900002G04Rik	RIKEN cDNA 2900002G04 gene	Pos	57	X	unknown	---
1429054_at	4833424P18Rik	mitochondrial ribosomal protein L47	Pos	95	3	protein biosynthesis	protein biosynthesis
1429056_at	1300019C06Rik	Narg1l	Pos	98	14	Protein Binding	---
1429057_at	1300019C06Rik	RIKEN cDNA 1300019C06 gene	Pos	86	14	Protein Binding	---
1429078_a_at	Cops7a	COP9 (constitutive photomorphogenic) homolog, subunit 7a (Arabidopsis thaliana)	Pos	43	6	Signalasome complex	---
1429095_at	1700022C02Rik	RIKEN cDNA 1700022C02 gene	Pos	73	13	unknown	---
1429103_at	Tomm22	translocase of outer mitochondrial membrane 22 homolog (yeast)	Pos	58	15	Transport	protein targeting /// protein transport /// transport
1429107_at	1110059H15Rik	RIKEN cDNA 1110059H15 gene	Pos	43	2	unknown	---
1429154_at	Slc35f2	Solute carrier family 35, member F2	Pos	99	9	unknown	---
1429156_at	2610036L11Rik	RIKEN cDNA 2610036L11 gene	Pos	100	10	unknown	---
1429171_a_at	5730507H05Rik	chromosome condensation protein G	Pos	44	5	cell cycle	---
1429174_at	Wdr34	WD repeat domain 34	Pos	99	2	unknown	---
1429189_at	1110007C02Rik	RIKEN cDNA 1110007C02 gene	Neg	54	13	unknown	---
1429199_s_at	5031425D22Rik	RIKEN cDNA 5031425D22 gene	Pos	42	7	unknown	---
1429252_at	0610010K14Rik	RIKEN cDNA 0610010K14 gene	Pos	55	11	DNA binding	---
1429255_at	2010007H12Rik	RIKEN cDNA 2010007H12 gene	Pos	48	5	unknown	---
1429259_a_at	1810014B01Rik	RIKEN cDNA 1810014B01 gene	Pos	99	10	unknown	---
1429268_at	2610318N02Rik	RIKEN cDNA 2610318N02 gene	Pos	99	16	unknown	---
1429278_at	2410170E07Rik	RIKEN cDNA 2410170E07 gene /// RIKEN cDNA 2410170E07 gene	Pos	76	12	unknown	---
1429282_at	Thap1	THAP domain containing, apoptosis associated protein 1	Pos	78	8	apoptosis	---
1429294_at	Trip13	thyroid hormone receptor interactor 13	Pos	96	13	transcriptional regulation	---
1429329_at	Cox10	COX10 homolog, cytochrome c oxidase assembly protein, heme A: farnesyltransferase (yeast)	Pos	40	11	protein modification	protein amino acid farnesylation
1429338_a_at	4632412I24Rik	RIKEN cDNA 4632412I24 gene	Pos	88	4	unknown	---
1429343_at	1700012H05Rik	RIKEN cDNA 1700012H05 gene	Pos	98	7	mRNA splicing	protein targeting /// regulation of transcription, DNA-dependent
1429359_s_at	Rbpms	RNA binding protein gene with multiple splicing	Pos	70	8	RNA processing	---
1429366_at	1700007J06Rik	Lrrc34	Pos	99	3	unknown	---
1429369_at	Tnpo3	transportin 3	Pos	53	6	transport	protein transport /// transport
1429370_a_at	Psmd11	proteasome (prosome, macropain) 26S subunit, non-ATPase, 11	Pos	74	11	ubiquitination	---
1429375_at	Anapc10	anaphase promoting complex subunit 10	Pos	86	8	cell cycle	cell cycle /// mitosis /// regulation of mitotic metaphase/anaphase transition /// ubiquitin cycle
1429376_s_at	Anapc10	anaphase promoting complex subunit 10	Pos	83	8	cell cycle	cell cycle /// mitosis /// regulation of mitotic metaphase/anaphase transition /// ubiquitin cycle
1429388_at	Nanog	Nanog homeobox	Pos	97	6	transcriptional regulation	stem cell division
1429436_at	Fnbp3	formin binding protein 3	Pos	71	2	mRNA splicing	mRNA processing /// nuclear mmRNA splicing, via spliceosome
1429493_at	2410198H06Rik	methyltransferase like 4	Pos	94	17	unknown	---
1429529_at	0610034P02Rik	RIKEN cDNA 0610034P02 gene	Pos	40	11	mRNA processing	mRNA processing /// protein targeting /// tRNA processing
1429557_at	Mcm8	minichromosome maintenance deficient 8 (S. cerevisiae)	Pos	53	2	DNA replication	DNA replication /// DNA replication initiation /// cell cycle /// regulation of transcription, DNA-dependent
1429561_at	Brf2	BRF2, subunit of RNA polymerase III transcription initiation factor, BRF1-like	Pos	94	8	cell cycle	---
1429588_at	6720435I21Rik	RIKEN cDNA 6720435I21 gene	Pos	89	6	unknown	---
1429597_at	Dppa4	developmental pluripotency associated 4	Pos	99	16	unknown	---
1429619_a_at	8430406I07Rik	RIKEN cDNA 8430406I07 gene	Pos	95	2	unknown	---
1429653_at	Gse1	genetic suppressor element 1	Pos	76	8	unknown	---
1429654_at	Dppa2	Developmental pluripotency associated 2	Pos	100	16	transcriptional regulation	---
1429655_at	4921532K09Rik	NudC domain containing 1	Pos	51	15	unknown	---
1429708_at	Ndufa11	NADH dehydrogenase (ubiquinone) 1 alpha subcomplex	Pos	72	17	transport	protein transport
1429716_at	4930449I23Rik	Zinc finger, CCHC domain containing 4	Pos	46	5	methylation	DNA methylation
1429724_at	Prpf4	Similar to U4/U6 small nuclear ribonucleoprotein Prp4 (U4/U6 snRNP 60 kDa protein) (WD splicing factor Prp4) (hPrp4)	Pos	99	4	mRNA splicing	---
1429759_at	Rps6ka6	ribosomal protein S6 kinase polypeptide 6	Pos	69	X	intracellular signalling	protein amino acid phosphorylation
1429802_at	Dhrs10	dehydrogenase/reductase (SDR family) member 10	Pos	99	7	metabolism	---
1429812_at	2610002D18Rik	RIKEN cDNA 2610002D18 gene	Pos	59	4	unknown	---
1429818_at	2410012M07Rik	RIKEN cDNA 2410012M07 gene	Pos	56	9	unknown	---
1429847_a_at	4833418A01Rik	RIKEN cDNA 4833418A01 gene	Pos	98	2	unknown	---
1429887_at	2310005C01Rik	RIKEN cDNA 2310005C01 gene	Pos	47	5	unknown	---
1429895_at	2310010G23Rik	RIKEN cDNA 2310010G23 gene	Pos	48	X	unknown	---
1429932_at	4930566F21Rik	RIKEN cDNA 4930566F21 gene	Pos	96	5	unknown	---
1429941_at	2410193C02Rik	hypothetical protein DKFZp566M114	Pos	65	8	transport	sodium ion transport
1429984_at	5730455O13Rik	RIKEN cDNA 5730455O13 gene	Pos	50	19	unknown	---
1430021_a_at	Uble1a	ubiquitin-like 1 (sentrin) activating enzyme E1A	Pos	41	7	ubiquitination	protein modification /// ubiquitin cycle
1430053_a_at	2810409H07Rik	RIKEN cDNA 2810409H07 gene	Pos	69	2	GTP binding	---
1430111_a_at	Bcat1	branched chain aminotransferase 1, cytosolic	Pos	53	6	metabolism	branched chain family amino acid biosynthesis /// branched chain family amino acid catabolism /// branched chain family amino acid metabolism /// metabolism
1430134_a_at	2210023C10Rik	RIKEN cDNA 2210023C10 gene	Pos	99	16	tRNA processing	protein biosynthesis /// tRNA aminoacylation for protein translation /// tyrosyl-tRNA aminoacylation
1430139_at	E130115I21Rik	RIKEN cDNA E130115I21 gene	Pos	44	19	unknown	---
1430233_a_at	4933425K02Rik	RIKEN cDNA 4933425K02 gene	Pos	95	3	transport	transport
1430289_a_at	2610312E17Rik	RIKEN cDNA 2610312E17 gene	Pos	47	3	methylation	---
1430293_a_at	1300006N24Rik	Raver1	Pos	78	9	mRNA splicing	---
1430368_s_at	1700019D03Rik	RIKEN cDNA 1700019D03 gene	Pos	99	1	unknown	---
1430423_s_at	2610528E23Rik	RIKEN cDNA 2610528E23 gene	Pos	82	16	unknown	---
1430515_s_at	Aasdhppt	aminoadipate-semialdehyde dehydrogenase-phosphopantetheinyl transferase	Pos	87	9	protein modification	---
1430536_a_at	Erh	enhancer of rudimentary homolog (Drosophila)	Pos	94	12	cell cycle	---
1430778_a_at	Nubp1	nucleotide binding protein 1	Pos	54	16	Nucleotide Binding	---
1430780_a_at	Pmm1	phosphomannomutase 1	Pos	97	15	metabolism	mannose biosynthesis /// metabolism
1430875_a_at	Pak1ip1	PAK1 interacting protein 1	Pos	51	13	cell cycle	---
1430980_a_at	Eif4a1	eukaryotic translation initiation factor 4A1	Pos	50	11	translation	protein biosynthesis
1430981_s_at	1700034P14Rik	vasculin	Pos	48	13	transcriptional regulation	---
1430990_s_at	Mrpl44	mitochondrial ribosomal protein L44	Pos	59	1	protein biosynthesis	---
1431039_at	D8Ertd69e	DNA segment, Chr 8, ERATO Doi 69, expressed	Pos	40	8	unknown	---
1431087_at	2410030K01Rik	spindle pole body component 24 homolog (S. cerevisiae)	Pos	93	9	DNA replication	---
1431089_at	Cpsf2	cleavage and polyadenylation specific factor 2	Pos	88	12	mRNA processing	mRNA processing
1431096_at	2810013E07Rik	RIKEN cDNA 2810013E07 gene	Pos	56	4	unknown	---
1431193_at	2610524B04Rik	Taf4b	Pos	45	18	transcriptional regulation	---
1431284_a_at	2210013K02Rik	spinster-like	Pos	53	7	apoptosis	transport
1431502_a_at	Exosc3	exosome component 3	Pos	99	4	rRNA processing	rRNA processing
1431506_s_at	Ppih	peptidyl prolyl isomerase H	Pos	97	4	mRNA splicing	mRNA processing /// nuclear mmRNA splicing, via spliceosome /// protein folding
1431711_a_at	9030409G11Rik	RIKEN cDNA 9030409G11 gene	Pos	64	4	unknown	---
1431786_s_at	1190003J15Rik	RIKEN cDNA 1190003J15 gene	Pos	88	7	transport	transport
1431832_x_at	Pmscl2	exosome component 10	Pos	45	4	RNA processing	---
1431865_a_at	4933405K07Rik	RIKEN cDNA 4933405K07 gene	Pos	99	7	unknown	---
1432057_a_at	Prdm5	PR domain containing 5	Pos	88	6	transcriptional regulation	---
1432080_s_at	Myst1	MYST histone acetyltransferase 1	Pos	86	7	chromatin	chromatin assembly or disassembly
1432177_a_at	Mnat1	menage a trois 1	Pos	65	12	DNA repair	cell cycle /// protein ubiquitination /// regulation of transcription, DNA-dependent
1432187_at	2610529I12Rik	nucleoporin 43kDa	Pos	99	10	transport	protein transport /// transport
1432188_s_at	2610529I12Rik	nucleoporin 43kDa	Pos	65	10	transport	protein transport /// transport
1432198_at	6330414G02Rik	RIKEN cDNA 6330414G02 gene	Pos	63	---	unknown	---
1432202_a_at	2510040D07Rik	RIKEN cDNA 2510040D07 gene	Pos	44	9	membrane	membrane
1432218_a_at	4632412I24Rik	RIKEN cDNA 4632412I24 gene	Pos	57	4	unknown	---
1432229_a_at	Cdyl2	chromodomain protein, Y chromosome-like 2	Pos	98	8	chromatin	---
1432245_s_at	2210019E14Rik	RIKEN cDNA 6330408J23 gene	Pos	47	19	unknown	---
1432361_a_at	1700022C02Rik	RIKEN cDNA 1700022C02 gene	Pos	98	13	unknown	---
1432394_a_at	Aatf	apoptosis antagonizing transcription factor	Pos	51	11	apoptosis	cell adhesion /// embryonic cleavage /// negative regulation of amyloid precursor protein biosynthesis /// regulation of mitotic cell cycle /// ribosome biogenesis and assembly
1432464_a_at	2310057J16Rik	RIKEN cDNA 2310057J16 gene	Pos	92	8	unknown	---
1432488_a_at	Sf3a3	splicing factor 3a, subunit 3	Pos	55	4	mRNA splicing	mRNA processing /// nuclear mmRNA splicing, via spliceosome
1432499_a_at	Ube4b	ubiquitination factor E4B, UFD2 homolog (S. cerevisiae)	Pos	40	4	ubiquitination	protein ubiquitination /// ubiquitin cycle /// ubiquitin-dependent protein catabolism
1432538_a_at	Rfc3	replication factor C (activator 1) 3	Pos	43	5	DNA replication	DNA replication
1432539_a_at	3110079L04Rik	nucleoporin 54kDa	Pos	46	5	nuclear pore	---
1433470_a_at	Immt	inner membrane protein, mitochondrial	Pos	84	6	Mitochondria	---
1433479_at	5730410I19Rik	RIKEN cDNA 5730410I19 gene	Pos	89	12	Ubiquitination	DNA integration /// regulation of transcription, DNA-dependent /// ubiquitin cycle
1433482_a_at	D3Ertd330e	far upstream element (FUSE) binding protein 1	Pos	98	3	transcriptional regulation	phosphate transport /// regulation of transcription, DNA-dependent
1433497_at	Aqr	aquarius	Pos	90	2	RNA polymerase	---
1433502_s_at	AW550801	expressed sequence AW550801	Pos	71	11	unknown	---
1433506_at	Lrrc5	leucine rich repeat containing 5	Pos	44	5	membrane	---
1433527_at	Ireb2	Iron responsive element binding protein 2	Pos	62	9	translation	iron ion homeostasis /// metabolism /// regulation of translation
1433545_s_at	5730439E10Rik	putative acyl-CoA dehydrogenase	Pos	51	9	metabolism	---
1433550_at	Chfr	checkpoint with forkhead and ring finger domains	Pos	54	5	cell cycle	cell cycle /// mitosis /// protein ubiquitination /// ubiquitin cycle
1433556_at	Centa1	centaurin, alpha 1	Pos	97	5	intracellular signalling	---
1433557_at	D15Ertd417e	Rap140	Pos	100	15	unknown	---
1433596_at	Dnajc6	DnaJ (Hsp40) homolog, subfamily C, member 6	Pos	84	4	protein folding	---
1433606_at	Mitc1	MAD homolog 4 interacting transcription coactivator 1	Pos	85	14	intracellular signalling	positive regulation of transcription /// transforming growth factor beta receptor signaling pathway
1433622_at	Gemin4	gem (nuclear organelle) associated protein 4	Pos	99	11	mRNA splicing	---
1433635_at	Wdr18	WD repeat domain 18	Pos	78	10	unknown	---
1433636_at	Bms1l	BMS1-like, ribosome assembly protein (yeast)	Pos	62	6	ribosome	---
1433642_at	Arfrp2	ADP-ribosylation factor related protein 2	Pos	96	13	GTP binding	---
1433646_at	Mrps27	mitochondrial ribosomal protein S27	Pos	81	13	protein biosynthesis	---
1433651_at	AI326800	WT1-interacting protein	Pos	48	7	cell adhesion	---
1433663_s_at		Nuclear cap binding protein subunit 1, 80kDa	Pos	97	4	unknown	---
1433664_at	3010021M21Rik	RIKEN cDNA 3010021M21 gene	Pos	42	10	ubiquitination	protein modification /// ubiquitin cycle
1433692_at	AI429152	N-acetyltransferase-like protein	Pos	92	2	acetyltransferase activity	---
1433753_x_at	Eral1	Era (G-protein)-like 1 (E. coli)	Pos	68	11	GTP binding	---
1433766_at	C330023M02Rik	RIKEN cDNA C330023M02 gene	Pos	97	5	unknown	---
1433777_at	L3mbtl2	l(3)mbt-like 2 (Drosophila)	Pos	100	15	chromatin	chromatin modification /// regulation of transcription /// regulation of transcription, DNA-dependent /// translational elongation
1433789_at	Rnu17d	RNA, U17d small nucleolar	Pos	99	4	mRNA splicing	---
1433831_at	4833418A01Rik	RIKEN cDNA 4833418A01 gene	Pos	79	2	unknown	---
1433838_at	5830468K18Rik	RIKEN cDNA 5830468K18 gene	Pos	99	1	Nucleic Acid Binding	protein biosynthesis
1433862_at		Extra spindle poles-like 1 (S. cerevisiae)	Pos	90	15	unknown	---
1433872_at	2410042D21Rik	RIKEN cDNA 2410042D21 gene	Pos	66	2	unknown	---
1433873_s_at	Pcnt2	pericentrin 2	Pos	91	10	DNA replication	spindle assembly
1433880_at	E030019A03Rik	DnaJ (Hsp40) homolog, subfamily C, member 11	Pos	41	4	unknown	---
1433886_at	Eif2b5	eukaryotic translation initiation factor 2B, subunit 5 epsilon	Pos	52	16	translation	---
1433927_at	E430026A01Rik	RIKEN cDNA E430026A01 gene	Pos	94	5	ubiquitination	---
1433940_at	Spag7	sperm associated antigen 7	Pos	43	11	Nucleic Acid Binding	---
1433953_at	Zfp277	zinc finger protein 277	Pos	98	12	transcriptional regulation	regulation of transcription, DNA-dependent
1433960_at	C80587	expressed sequence C80587	Pos	68	3	exonuclease	---
1433966_x_at	Asns	asparagine synthetase	Pos	55	6	metabolism	asparagine biosynthesis /// glutamine metabolism /// metabolism
1433974_at	Sephs1	selenophosphate synthetase 1	Pos	71	2	protein modification	protein modification
1433980_at	Htatip	HIV-1 tat interactive protein, homolog (human)	Pos	60	19	DNA repair	regulation of transcription /// regulation of transcription, DNA-dependent
1433982_at	Usp28	ubiquitin specific protease 28	Pos	99	9	Ubiquitination	ubiquitin-dependent protein catabolism
1433996_at	Suv39h2	suppressor of variegation 3-9 homolog 2 (Drosophila)	Pos	52	2	chromatin	chromatin assembly or disassembly /// chromatin modification
1434004_at	Dhps	deoxyhypusine synthase	Pos	47	8	Cell proliferation	spermidine catabolism to deoxyhypusine, using deoxyhypusine synthase
1434012_at	1110055N21Rik	RIKEN cDNA 1110055N21 gene	Pos	96	19	unknown	---
1434025_at	Klf5	Kruppel-like factor 5	Pos	96	14	transcriptional regulation	---
1434029_at	2410025L10Rik	Atrophin 1	Pos	99	5	unknown	---
1434057_at		Gene model 137, (NCBI)	Pos	43	4	unknown	---
1434065_at	Cwf19l1	CWF19-like 1, cell cycle control (S. pombe)	Pos	95	19	unknown	---
1434071_a_at	Pelo	pelota homolog (Drosophila)	Pos	45	13	protein biosynthesis	protein biosynthesis
1434119_at	D2Wsu81e	DNA segment, Chr 2, Wayne State University 81, expressed	Pos	64	2	unknown	---
1434168_at	Peo1	progressive external ophthalmoplegia 1 (human)	Pos	67	19	helicase activy	DNA unwinding
1434215_at	B230308N11Rik	RIKEN cDNA B230308N11 gene	Pos	60	5	unknown	---
1434220_at	AI849286	expressed sequence AI849286	Pos	99	7	Nuclear pore	---
1434239_at	AA408556	expressed sequence AA408556	Pos	98	19	unknown	---
1434278_at		---	Pos	98	---	unknown	---
1434279_at		RIKEN cDNA E430003D02 gene	Pos	82	13	unknown	---
1434280_at	E430003D02Rik	RIKEN cDNA E430003D02 gene	Pos	99	13	unknown	---
1434309_at	Fntb	farnesyltransferase, CAAX box, beta	Pos	40	12	unknown	---
1434381_at	BC060631	cDNA sequence BC060631	Pos	99	8	Nucleic Acid Binding	---
1434400_at	Tgif2	TGFB-induced factor 2	Pos	42	2	transcriptional regulation	regulation of transcription, DNA-dependent
1434419_s_at	Tardbp	TAR DNA binding protein	Pos	40	4	transcriptional regulation	regulation of transcription, DNA-dependent
1434426_at	B130055D15Rik	RIKEN cDNA B130055D15 gene	Pos	47	9	unknown	---
1434462_at		RIKEN cDNA 2410004P22 gene	Pos	50	8	unknown	---
1434516_at	5730458D16Rik	phosphoseryl-tRNA kinase	Pos	42	7	unknown	---
1434524_at	Eif2b3	Eukaryotic translation initiation factor 2B, subunit 3	Pos	70	4	translation	---
1434543_a_at	1110025L05Rik	RIKEN cDNA 1110025L05 gene	Pos	97	7	unknown	---
1434544_at	1110025L05Rik	RIKEN cDNA 1110025L05 gene	Pos	98	7	unknown	---
1434545_x_at	1110025L05Rik	RIKEN cDNA 1110025L05 gene	Pos	99	7	unknown	---
1434552_at	2610312E17Rik	methylosome protein 50	Pos	97	3	methylation	---
1434554_at	Trim37	tripartite motif protein 37	Pos	47	11	ubiquitination	---
1434599_a_at	Tjp2	tight junction protein 2	Pos	99	19	Protein Binding	---
1434600_at	Tjp2	tight junction protein 2	Pos	67	19	Protein Binding	---
1434604_at	Eif5b	eukaryotic translation initiation factor 5B	Pos	86	1	translation	---
1434605_at	Eif5b	eukaryotic translation initiation factor 5B	Pos	49	1	translation	---
1434630_at	Ankrd28	ankyrin repeat domain 28	Pos	53	14	unknown	---
1434650_at	Pogz	pogo transposable element with ZNF domain	Pos	62	3	Nucleic Acid Binding	development
1434683_at	2600010L24Rik	RIKEN cDNA 2600010L24 gene	Pos	44	---	transcriptional regulation	auditory hair cell differentiation /// development /// lung development /// negative regulation of transcription from Pol II promoter /// regulation of transcription, DNA-dependent
1434686_at	D3Ertd300e	DNA segment, Chr 3, ERATO Doi 300, expressed	Pos	79	3	unknown	---
1434699_at	6030408C04Rik	RIKEN cDNA 6030408C04 gene	Pos	47	12	transcriptional regulation	---
1434705_at	Ctbp2	C-terminal binding protein 2	Pos	99	7	transcriptional regulation	L-serine biosynthesis
1434711_at	BC030867	ankyrin repeat and SOCS box-containing 16	Pos	89	11	intracellular signalling	---
1434713_at	AI452372	expressed sequence AI452372	Pos	82	15	unknown	---
1434748_at	Ckap2	cytoskeleton associated protein 2	Pos	43	8	unknown	---
1434827_at	F830014G06Rik	WD repeat domain 58	Pos	78	17	unknown
1434836_at	Nfatc2ip	nuclear factor of activated T-cells, cytoplasmic, calcineurin-dependent 2 interacting protein	Pos	49	7	protein modification	regulation of transcription, DNA-dependent
1434867_at	Slc4a11	solute carrier family 4, sodium bicarbonate transporter-like, member 11	Pos	59	2	transport	---
1434889_at	A430081P20Rik	Pleckstrin homology domain containing, family A member 7	Pos	76	7	unknown	---
1434894_at	4930570G11Rik	RIKEN cDNA 3110050K21 gene	Pos	61	14	unknown	---
1434904_at	Hivep2	Human immunodeficiency virus type I enhancer binding protein 2	Neg	42	10	transcriptional regulation	---
1434911_s_at	AI120128	Rho GTPase activating protein 19	Pos	62	---	GTP binding	---
1434917_at	Cobl	cordon-bleu	Pos	54	11	unknown	neural tube closure
1434924_at	Phf2	PHD finger protein 2	Neg	84	13	transcriptional regulation	regulation of transcription, DNA-dependent
1434934_at	Atpaf1	ATP synthase mitochondrial F1 complex assembly factor 1	Pos	60	4	mitochondria	---
1434936_at	C86302	HIRA interacting protein 3	Pos	69	7	chromatin	---
1434941_s_at	2610101J03Rik	RIKEN cDNA 2610101J03 gene	Pos	97	2	unknown	---
1434970_a_at	Mrpl15	mitochondrial ribosomal protein L15	Pos	94	1	protein biosynthesis	---
1435017_at		melanoma nuclear protein 13	Pos	41	11	unknown	---
1435054_at	6820428D13	essential meiotic endonuclease 1 homolog 1 (S. pombe)	Pos	98	11	DNA repair	---
1435057_x_at	Paf53	RNA polymerase I associated factor	Pos	65	4	rRNA processing	rRNA transcription
1435088_at	Nsd1	Nuclear receptor-binding SET-domain protein 1	Pos	86	13	transcriptional regulation	---
1435091_at		hypothetical LOC243905	Pos	93	7	unknown	---
1435118_at	AU067695	expressed sequence AU067695	Pos	61	6	mRNA splicing	mRNA processing /// tRNA processing
1435154_at		similar to solute carrier family 7 (cationic amino acid transporter, y+ system), member 3	Pos	64	7	unknown	---
1435167_at	Ranbp6	RAN binding protein 6	Neg	44	19	transport	protein transport /// transport
1435168_at	5430400N05Rik	hypothetical protein DKFZp547K1113	Pos	86	7	Nucleic Acid Binding	---
1435182_at	C530028I08Rik	RIKEN cDNA C530028I08 gene	Pos	70	7	unknown	---
1435225_s_at	Brpf3	Bromodomain and PHD finger containing, 3	Pos	49	17	trancriptional regulation	---
1435245_at	Gls2	Glutaminase 2 (liver, mitochondrial)	Pos	86	10	Mitochondria	regulation of transcription, DNA-dependent
1435260_at	Sdccag8	Serologically defined colon cancer antigen 8	Neg	41	1	unknown	---
1435302_at	4932409F03Rik	RIKEN cDNA 4932409F03 gene	Pos	99	18	unknown	---
1435326_at	AW112037	expressed sequence AW112037	Neg	44	1	unknown	---
1435344_at	1110029I05Rik	RIKEN cDNA 1110029I05 gene	Pos	48	9	unknown	---
1435374_at		---	Pos	48	---	unknown	---
1435457_at	D130075J17Rik	PDZ domain containing 4	Pos	89	X	unknown	---
1435474_at	Taf5	TAF5 RNA polymerase II, TATA box binding protein (TBP)-associated factor	Pos	95	19	transcriptional regulation	regulation of transcription /// regulation of transcription, DNA-dependent
1435528_at	D2Bwg1335e	DNA segment, Chr 2, Brigham & Women's Genetics 1335 expressed	Neg	47	2	unknown	---
1435532_at	4931417E21Rik	RIKEN cDNA 4933426K21 gene	Pos	87	6	mitochondria	---
1435561_at	Erf	Ets2 repressor factor	Pos	49	7	transcriptional regulation	proteolysis and peptidolysis /// regulation of transcription, DNA-dependent
1435575_at	Kntc1	kinetochore associated 1	Pos	52	5	cell cycle	cell cycle /// mitosis
1435586_at	A730042J05Rik	RIKEN cDNA A730042J05 gene	Pos	57	8	unknown	---
1435605_at	Arp3b	actin-related protein 3-beta	Pos	49	5	cytoskeleton	---
1435626_a_at	Herpud1	homocysteine-inducible, endoplasmic reticulum stress-inducible, ubiquitin-like domain member 1	Neg	59	8	protein modification	response to stress /// response to unfolded protein
1435657_at	AI425999	expressed sequence AI425999	Pos	47	12	unknown	---
1435669_at	C530030I18Rik	zinc finger protein 532	Pos	97	18	unknown	---
1435690_at	9030624J02Rik	esophageal cancer associated protein	Pos	67	7	unknown	---
1435695_a_at	A030007L17Rik	RIKEN cDNA A030007L17 gene	Pos	55	6	unknown	---
1435705_at	1700047O18Rik	RIKEN cDNA 1700047O18 gene	Pos	99	7	unknown	---
1435716_x_at	Snrpn	small nuclear ribonucleoprotein N	Pos	93	7	mRNA splicing	---
1435742_at	1110034C04Rik	RIKEN cDNA 1110034C04 gene	Pos	53	12	membrane	---
1435755_at	1110001A16Rik	RIKEN cDNA 1110001A16 gene	Pos	60	17	unknown	---
1435783_at	B230112C05Rik	RIKEN cDNA B230112C05 gene	Pos	51	13	unknown	---
1435810_at	5730455O13Rik	RIKEN cDNA 5730455O13 gene	Pos	70	19	unknown	---
1435821_s_at	Ppp1r8	protein phosphatase 1, regulatory (inhibitor) subunit 8	Pos	48	4	cell cycle	RNA catabolism /// cell proliferation /// nuclear mmRNA splicing, via spliceosome
1435835_at		Similar to hypothetical protein FLJ20345	Pos	54	11	unknown	---
1435929_at	9630033F20Rik	RIKEN cDNA 9630033F20 gene	Pos	96	6	metabolism	metabolism
1435965_at	Cnot3	CCR4-NOT transcription complex, subunit 3	Pos	46	7	transcriptional regulation	regulation of transcription /// regulation of transcription, DNA-dependent
1436020_at	D8Ertd457e	DNA segment, Chr 8, ERATO Doi 457, expressed	Pos	87	8	Nucleic Acid Binding	---
1436035_at	3830431G21Rik	RIKEN cDNA 3830431G21 gene	Pos	41	12	unknown	---
1436124_at	Pcyt1b	phosphate cytidylyltransferase 1, choline, beta isoform	Pos	64	X	metabolism	---
1436227_at	Ebaf	endometrial bleeding associated factor	Pos	43	1	intracellular signalling	development
1436249_at		Tubulin tyrosine ligase-like family, member 4	Pos	53	1	unknown	---
1436252_at	Dnb5	deleted in neuroblastoma 5	Pos	69	4	Transport	transport
1436281_at		---	Pos	73	---	unknown	---
1436287_at		---	Pos	44	---	unknown	---
1436310_at	Gemin5	gem (nuclear organelle) associated protein 5	Pos	99	11	mRNA splicing	mRNA processing /// nuclear mmRNA splicing, via spliceosome
1436311_at	Gemin5	gem (nuclear organelle) associated protein 5	Pos	66	11	mRNA splicing	mRNA processing /// nuclear mmRNA splicing, via spliceosome
1436321_at	B3gnt7	UDP-GlcNAc:betaGal beta-1,3-N-acetylglucosaminyltransferase 7	Pos	99	1	protein modification	protein amino acid glycosylation
1436349_at		RIKEN cDNA 2700094K13 gene	Pos	91	2	unknown	---
1436352_at	5730599I05Rik	RIKEN cDNA 5730599I05 gene	Pos	98	19	unknown	---
1436375_at	AI461933	expressed sequence AI461933	Pos	73	17	unknown	---
1436376_s_at	AI461933	expressed sequence AI461933	Pos	92	17	unknown	---
1436379_at	2610312F20Rik	transducer of regulated cAMP response element-binding protein (CREB) 3	Neg	41	7	unknown	---
1436386_x_at		---	Pos	57	---	unknown	---
1436393_a_at	Trim37	tripartite motif protein 37	Pos	43	11	ubiquitination	---
1436446_at	2310007O11Rik	RIKEN cDNA 2310007O11 gene	Pos	40	18	unknown	---
1436541_at	2310008H09Rik	RIKEN cDNA 2310008H09 gene	Pos	50	7	unknown	---
1436543_at	BC034507	CDNA sequence BC034507	Pos	97	5	GTP binding	---
1436574_at		---	Pos	85	---	unknown	---
1436608_at	MGC47262	hypothetical protein MGC47262	Pos	99	15	unknown	---
1436619_at		Hypothetical gene supported by AK085605	Pos	58	13	unknown	---
1436665_a_at	Ltbp4	latent transforming growth factor beta binding protein 4	Pos	80	7	intracellular signalling	hormone secretion /// transforming growth factor beta receptor signaling pathway
1436728_s_at	AW540478	regulator of telomere elongation helicase 1	Pos	79	2	helicase activy	---
1436738_at	AI449441	expressed sequence AI449441	Pos	50	9	helicase activy	---
1436802_at	Ilf3	interleukin enhancer binding factor 3, 90kDa	Pos	96	9	translation	---
1436811_at	Kctd3	potassium channel tetramerisation domain containing 3	Pos	91	1	Transport	potassium ion transport
1436896_at	D14Ertd231e	DNA segment, Chr 14, ERATO Doi 231, expressed	Pos	58	14	cell cycle	---
1436926_at	Esrrb	estrogen related receptor, beta	Pos	99	12	transcriptional regulation	protein targeting /// regulation of transcription, DNA-dependent /// transcription
1436990_s_at	1620401E04Rik	Nur77 downstream gene 2	Pos	78	10	unknown	---
1437015_x_at	Pla2g1b	phospholipase A2, group IB, pancreas	Pos	100	5	intracellular signalling	cell proliferation /// lipid catabolism /// phospholipid catabolism /// response to stress
1437019_at	2200001I15Rik	RIKEN cDNA 2200001I15 gene	Pos	63	14	unknown	---
1437102_at	2210410K23Rik	YTH domain family 1	Pos	65	2	unknown	---
1437115_at	AA673488	CTD-binding SR-like protein rA9	Pos	56	7	ubiquitination	---
1437161_x_at	Rbpms	RNA binding protein gene with multiple splicing	Pos	54	8	RNA processing	---
1437177_at	DXErtd793	RIKEN cDNA D330037H05 gene	Pos	74	15	unknown	---
1437179_at	D2Ertd145e	Rap1 interacting factor 1 homolog (yeast)	Pos	97	2	unknown	---
1437186_at	MGC65590	similar to hypothetical protein FLJ10706	Pos	53	1	protein modification	---
1437198_at	Lig3	Ligase III, DNA, ATP-dependent	Pos	62	11	DNA repair	---
1437251_at	2610311M19Rik	cell division cycle associated 2	Pos	74	14	cell cycle	---
1437254_at	6230425F05Rik	RIKEN cDNA 6230425F05 gene	Pos	51	18	unknown	---
1437283_at	Tnpo2	transportin 2 (importin 3, karyopherin beta 2b)	Pos	41	8	transport	protein transport /// protein-nucleus import, docking /// transport
1437296_at	Pkn2	protein kinase N2	Pos	50	3	intracellular signalling	protein amino acid phosphorylation /// signal transduction
1437314_a_at	D8Ertd812e	DNA segment, Chr 8, ERATO Doi 812, expressed	Pos	48	8	tRNA processing	---
1437370_at	Sgol2	shugoshin-like 2 (S. pombe)	Pos	59	1	DNA replication	---
1437424_at	C430017H16Rik	RIKEN cDNA C430017H16 gene	Pos	43	3	unknown	---
1437494_at	AI874665	mitogen-activated protein kinase-activated protein kinase 3	Pos	41	---	intracellular signalling	---
1437500_at		---	Pos	95	---	unknown	---
1437630_at	D16Bwg1547e	DNA segment, Chr 16, Brigham & Women's Genetics 1547 expressed	Pos	99	16	unknown	---
1437647_at	Dido1	death inducer-obliterator 1	Pos	81	2	apoptosis	apoptosis /// regulation of transcription, DNA-dependent
1437752_at	Lin28	lin-28 homolog (C. elegans)	Pos	72	4	transcriptional regulation	---
1437779_at	Foxh1	forkhead box H1	Pos	64	15	transcriptional regulation	anterior/posterior pattern formation /// determination of left/right symmetry /// regulation of transcription from Pol II promoter /// regulation of transcription, DNA-dependent
1437965_at	BC019693	protein BAP28	Pos	94	13	unknown	---
1437988_x_at	1700019M22Rik	RIKEN cDNA 1700003E24 gene	Pos	99	12	unknown	---
1438008_at	Gga3	golgi associated, gamma adaptin ear containing, ARF binding protein 3	Pos	94	11	Transport	---
1438021_at	BC013481	cDNA sequence BC013481	Pos	47	5	RNA binding	---
1438161_s_at	Rfc4	replication factor C (activator 1) 4	Pos	54	16	DNA replication	DNA replication /// DNA strand elongation
1438226_at	4930538K18Rik	similar to hypothetical protein MGC955	Pos	61	4	unknown	---
1438278_a_at	BC003993	cDNA sequence BC003993	Pos	71	2	unknown	---
1438447_at	4732462I11Rik	DEAD/H (Asp-Glu-Ala-Asp/His) box polypeptide 11 (CHL1-like helicase homolog, S. cerevisiae)	Pos	92	17	cell cycle	---
1438480_a_at	Thy28	thymocyte protein thy28	Pos	91	9	unknown	---
1438731_at	Sgsh	N-sulfoglucosamine sulfohydrolase (sulfamidase)	Neg	62	11	metabolism	---
1438737_at	Zic3	Zic family member 3 heterotaxy 1 (odd-paired homolog, Drosophila)	Pos	98	X	Transcriptional regulation	---
1438750_at		---	Pos	77	---	unknown	---
1438786_a_at		---	Pos	44	---	unknown	---
1438787_at		CDNA sequence BC068284	Pos	99	17	unknown	---
1438820_at	LOC380905	similar to Tudor domain containing protein 4	Pos	99	14	ubiquitination	---
1438967_x_at	Amhr2	anti-Mullerian hormone type 2 receptor	Pos	99	15	intracellular signalling	protein amino acid phosphorylation /// sex differentiation /// transforming growth factor beta receptor signaling pathway
1439024_at	Bag4	BCL2-associated athanogene 4	Pos	89	8	apoptosis	---
1439041_at	Slc39a10	solute carrier family 39 (zinc transporter), member 10	Pos	54	1	transport	metal ion transport
1439077_at		Adult male eyeball cDNA, RIKEN full-length enriched library, clone:7530401M11 product:unclassifiable, full insert sequence	Pos	42	---	unknown	---
1439091_at	Fancd2	Fanconi anemia, complementation group D2	Pos	66	6	DNA damage response	---
1439131_at	4932441K18	CXORF15	Pos	46	X	Transport	---
1439150_x_at	Grtp1	GH regulated TBS protein 1	Pos	58	8	unknown	---
1439154_at	Nup98	nucleoporin 98	Pos	46	7	nuclear pore	nucleocytoplasmic transport
1439214_a_at	Api5	apoptosis inhibitor 5	Pos	70	2	apoptosis	anti-apoptosis
1439295_x_at		---	Pos	51	---	unknown	---
1439454_x_at	2410018G23Rik	BBP-like protein 1	Neg	64	8	apoptosis	---
1439695_a_at	Mphosph1	M-phase phosphoprotein 1	Pos	97	19	motor activity	---
1439746_at	C130085G02Rik	hypothetical cardiac/skeletal muscle-expressed OR	Pos	79	1	protein modification	---
1439960_at		---	Pos	73	---	unknown	---
1439992_at		---	Pos	44	---	unknown	---
1440197_at	BC032203	CDNA sequence BC032203	Pos	91	17	unknown	---
1440202_at		---	Pos	97	---	unknown	---
1440318_at	Wdr35	WD repeat domain 35	Pos	90	12	unknown	---
1440381_at	2410085M17Rik	RIO kinase 2 (yeast)	Pos	99	17	protein modification	---
1440867_at	Spry4	sprouty homolog 4 (Drosophila)	Pos	73	18	intracellular signalling	development /// regulation of signal transduction
1440883_at		---	Pos	53	---	unknown	---
1440924_at	Mphosph1	M-phase phosphoprotein 1	Pos	80	19	motor activity	---
1441098_at		Gene model 313, (NCBI)	Pos	96	17	unknown	---
1441178_at	1190002H09Rik	RIKEN cDNA 1190002H09 gene	Pos	97	18	unknown	---
1441275_at	Takrp	T-cell activation kelch repeat protein	Pos	99	6	Protein Binding	---
1441279_at	C430002E04Rik	RIKEN cDNA C430002E04 gene	Pos	54	3	unknown	---
1441325_at	9430034D17Rik	RIKEN cDNA 9430034D17 gene	Pos	58	X	transcriptional regulation	regulation of transcription, DNA-dependent
1441737_s_at	Rassf1	Ras association (RalGDS/AF-6) domain family 1	Neg	53	9	intracellular signalling	neuropeptide signaling pathway
1441788_s_at		CDNA sequence BC068171	Pos	82	X	unknown	---
1441921_x_at	Esrrb	estrogen related receptor, beta	Pos	99	12	transcriptional regulation	protein targeting /// regulation of transcription, DNA-dependent /// transcription
1442015_at		---	Pos	55	---	unknown	---
1442094_at	Ing5	inhibitor of growth family, member 5	Pos	95	1	Cell proliferation	---
1442176_at	Arid5b	AT rich interactive domain 5b Mrf1 like	Pos	64	10	chromatin	---
1442363_at	1110012J17Rik	RIKEN cDNA 1110012J17 gene	Pos	99	17	unknown	---
1442408_at		---	Pos	48	---	unknown	---
1443052_at		RIKEN cDNA C330019L16 gene	Pos	86	7	unknown	---
1443466_s_at	Polr3b	polymerase (RNA) III (DNA directed) polypeptide B	Pos	96	10	transcriptional regulation	transcription
1443750_s_at	Rpp40	ribonuclease P 40 subunit (human)	Pos	99	8	tRNA processing	tRNA 5'-leader removal
1443786_at	Utf1	undifferentiated embryonic cell transcription factor 1	Pos	100	7	transcriptional regulation	regulation of transcription, DNA-dependent
1443807_x_at	Ccnf	cyclin F	Pos	100	17	cell cycle	cell cycle /// cytokinesis /// mitosis /// regulation of cell cycle
1443892_at	AA415014	expressed sequence AA415014	Pos	80	7	unknown	---
1443935_at	BC032203	CDNA sequence BC032203	Pos	99	17	unknown	---
1443962_at	A330080J22Rik	RIKEN cDNA A330080J22 gene	Pos	40	9	transcriptional regulation	regulation of transcription, DNA-dependent /// transcription
1443986_at	BC027756	hyperparathyroidism 2 homolog (human)	Pos	53	1	unknown	---
1444024_at	BC004701	cDNA sequence BC004701	Pos	47	X	DNA binding	---
1444049_at	Adat1	adenosine deaminase, tRNA-specific 1	Pos	60	8	RNA processing	RNA processing
1444051_at		---	Pos	47	---	unknown	---
1444085_at		RIKEN cDNA 5430420P03 gene	Pos	44	10	unknown	---
1444779_s_at	Zfp59	zinc finger protein 59	Pos	60	7	Transcriptional regulation	---
1445214_at		---	Pos	62	---	unknown	---
1446086_s_at	Gli2	GLI-Kruppel family member GLI2	Pos	72	1	transcriptional regulation	regulation of transcription, DNA-dependent /// signal transduction /// skeletal development /// transcription from Pol II promoter
1447021_at		---	Pos	43	---	unknown	---
1447181_s_at	Slc7a7	solute carrier family 7 (cationic amino acid transporter, y+ system), member 7	Pos	95	14	transport	amino acid metabolism /// amino acid transport /// protein complex assembly /// transport
1447403_a_at	Zmynd19	Zinc finger, MYND domain containing 19	Pos	76	2	unknown	---
1447678_at		---	Pos	94	---	unknown	---
1447781_s_at	Rg9mtd2	RNA (guanine-9-) methyltransferase domain containing 2	Pos	79	3	methylation	---
1447831_s_at	Mtmr7	myotubularin related protein 7	Pos	45	8	protein modification	protein amino acid dephosphorylation
1447924_at	8430423A01Rik	nuclear ubiquitous casein kinase and cyclin-dependent kinase substrate	Pos	43	---	protein modification	---
1447934_at	9630033F20Rik	RIKEN cDNA 9630033F20 gene	Pos	99	6	metabolism	metabolism
1447961_s_at	Mrpl38	mitochondrial ribosomal protein L38	Pos	45	11	protein biosynthesis	---
1448134_at	Pald	paladin	Pos	48	10	protein modification	protein amino acid dephosphorylation
1448140_at	2810413N20Rik	cytokine induced apoptosis inhibitor 1	Pos	57	8	apoptosis	anti-apoptosis /// hemopoiesis
1448161_a_at	Clcn4-2	chloride channel 4-2	Neg	49	7	transport	chloride transport /// ion transport
1448163_at	Gnpda1	glucose-6-phosphate isomerase	Pos	69	18	metabolism	---
1448173_a_at	Top3b	topoisomerase (DNA) III beta	Pos	55	16	DNA binding	DNA modification /// DNA topological change /// DNA unwinding
1448192_s_at	Prps1	phosphoribosyl pyrophosphate synthetase 1	Pos	98	X	metabolism	neurogenesis /// nucleoside metabolism /// nucleotide biosynthesis /// purine base metabolism /// ribonucleoside monophosphate biosynthesis
1448195_at	Taf5l	TAF5-like RNA polymerase II, p300/CBP-associated factor (PCAF)-associated factor	Pos	93	8	transcriptional regulation	regulation of transcription /// regulation of transcription, DNA-dependent
1448203_at	Atp5l	ATP synthase, H+ transporting, mitochondrial F0 complex, subunit g	Pos	41	9	ATP	ATP biosynthesis /// ATP synthesis coupled proton transport /// proton transport
1448227_at	Grb7	growth factor receptor bound protein 7	Pos	70	11	intracellular signalling	intracellular signaling cascade /// signal transduction
1448231_at	Fkbp5	FK506 binding protein 5	Pos	61	17	protein folding	protein folding
1448261_at	Cdh1	cadherin 1	Pos	55	8	cell adhesion	cell adhesion /// cell-cell adhesion /// homophilic cell adhesion /// protein homooligomerization /// protein metabolism /// regulation of caspase activation
1448277_at	Pold2	polymerase (DNA directed), delta 2, regulatory subunit	Pos	96	11	DNA replication	DNA replication
1448389_at	Wdr5	WD repeat domain 5	Pos	89	2	intracellular signalling	G-protein coupled receptor protein signaling pathway /// skeletal development
1448414_at	Rad1	RAD1 homolog (S. pombe)	Pos	63	15	DNA repair	DNA repair
1448419_at	Pop4	processing of precursor 4, ribonuclease P/MRP family, (S. cerevisiae)	Pos	54	7	tRNA processing	---
1448445_at	Acp6	acid phosphatase 6, lysophosphatidic	Pos	52	3	protein modification	---
1448465_at	Nipsnap1	4-nitrophenylphosphatase domain and non-neuronal SNAP25-like protein homolog 1 (C. elegans)	Pos	99	11	Mitochondria	---
1448472_at	Vars2	valyl-tRNA synthetase 2	Pos	52	17	tRNA processing	---
1448488_at	Mrps5	mitochondrial ribosomal protein S5	Pos	99	2	ribosome	protein biosynthesis
1448495_at	Tsta3	tissue specific transplantation antigen P35B	Pos	51	15	electron transport	---
1448497_at	Ercc3	excision repair cross-complementing rodent repair deficiency, complementation group 3	Pos	81	18	DNA repair	DNA repair /// nucleotide-excision repair /// regulation of transcription, DNA-dependent
1448531_at	Lmnb2	LaminB2	Pos	57	10	nuclear lamina	---
1448549_a_at	Dpagt1	dolichyl-phosphate (UDP-N-acetylglucosamine) acetylglucosaminephosphotransferase 1 (GlcNAc-1-P transferase)	Neg	42	9	protein modification	dolichol-linked oligosaccharide biosynthesis /// lipid metabolism
1448555_at	2310042P20Rik	DNA segment, Chr 15, ERATO Doi 682, expressed	Pos	81	15	metabolism	metabolism
1448562_at	Upp1	uridine phosphorylase 1	Pos	84	11	metabolism	nucleoside metabolism
1448563_at	Phb	prohibitin	Pos	98	11	cell cycle	DNA metabolism
1448585_at	Gtf2h4	general transcription factor II H, polypeptide 4	Pos	99	17	DNA repair	DNA repair /// regulation of transcription, DNA-dependent
1448604_at	AA407809	uridine-cytidine kinase 2	Pos	57	1	ATP	biosynthesis
1448624_at	Cd2bp2	CD2 antigen (cytoplasmic tail) binding protein 2	Pos	89	7	mRNA splicing	---
1448626_at	Cdk5rap1	CDK5 regulatory subunit associated protein 1	Pos	42	2	cell cycle	---
1448633_at	1500019O16Rik	PRP31 pre-mRNA processing factor 31 homolog (yeast)	Pos	48	7	unknown	---
1448645_at	Msl31	male-specific lethal-3 homolog 1 (Drosophila)	Neg	58	X	chromatin	chromatin assembly or disassembly /// chromatin modification /// regulation of transcription, DNA-dependent
1448646_at	Wdr12	WD repeat domain 12	Pos	57	1	intracellular signalling	Notch signaling pathway
1448650_a_at	Pole	polymerase (DNA directed), epsilon	Pos	65	5	DNA repair	DNA repair /// DNA replication
1448657_a_at	Dnajb10	DnaJ (Hsp40) homolog, subfamily B, member 10	Neg	51	1	protein modification	protein folding
1448709_at	Arid1a	AT rich interactive domain 1A (Swi1 like)	Pos	96	4	chromatin	establishment and/or maintenance of chromatin architecture
1448711_at	Mcm3ap	Minichromosome maintenance deficient 3 (S. cerevisiae) associated protein	Pos	85	10	DNA replication	---
1448740_at	Rangnrf	RAN guanine nucleotide release factor	Pos	98	11	guanine nucleotide exchange factor	nucleocytoplasmic transport
1448757_at	Pml	promyelocytic leukemia	Pos	60	9	Nuclear body	PML body organization and biogenesis /// protein ubiquitination /// regulation of transcription, DNA-dependent
1448762_at	Rad17	RAD17 homolog (S. pombe)	Pos	43	13	DNA repair	---
1448777_at	Mcm2	minichromosome maintenance deficient 2 mitotin (S. cerevisiae)	Pos	98	6	DNA replication	DNA replication /// DNA replication initiation /// DNA unwinding /// cell cycle /// nucleosome assembly /// regulation of transcription, DNA-dependent
1448796_s_at	Tbrg4	transforming growth factor beta regulated gene 4	Pos	51	11	intracellular signalling	---
1448799_s_at	Mrps12	mitochondrial ribosomal protein S12	Pos	71	7	protein biosynthesis	protein biosynthesis
1448802_at	Nufip1	nuclear fragile X mental retardation protein interacting protein	Pos	100	14	transcriptional regulation	---
1448814_at	Gab1	growth factor receptor bound protein 2-associated protein 1	Pos	86	8	intracellular signalling	activation of JUNK /// activation of MAPK /// response to oxidative stress /// signal transduction
1448819_at	Eif2s2	eukaryotic translation initiation factor 2, subunit 2 (beta)	Pos	88	2	translation	protein biosynthesis /// translational initiation
1448839_at	D17Ertd288e	DNA segment, Chr 17, ERATO Doi 288, expressed	Pos	44	17	unknown	---
1448845_at	Rpp25	ribonuclease P 25 subunit (human)	Pos	100	9	tRNA processing	---
1448849_at	Mrpl40	mitochondrial ribosomal protein L40	Pos	97	16	protein biosynthesis	---
1448869_a_at	Mrps16	mitochondrial ribosomal protein S16	Pos	91	14	protein biosynthesis	protein biosynthesis
1448890_at	Klf2	Kruppel-like factor 2 (lung)	Pos	73	8	transcriptional regulation	positive regulation of transcription /// regulation of transcription, DNA-dependent
1448907_at	Thop1	thimet oligopeptidase 1	Pos	88	10	intracellular signalling	peptide metabolism /// protein kinase cascade /// proteolysis and peptidolysis
1448910_at	Pecr	peroxisomal trans-2-enoyl-CoA reductase	Pos	80	1	metabolism	fatty acid elongation /// metabolism
1448935_at	Cdyl	chromodomain protein, Y chromosome-like	Pos	40	13	chromatin	chromatin assembly or disassembly /// metabolism
1448953_at	Blm	Bloom syndrome homolog (human)	Pos	41	7	DNA damage response	DNA metabolism /// DNA replication
1448971_at	2410022L05Rik	RIKEN cDNA 2410022L05 gene	Pos	84	8	unknown	---
1448977_at	Tcfap2c	transcription factor AP-2, gamma	Pos	95	2	transcriptional regulation	embryonic development (sensu Mammalia) /// regulation of transcription, DNA-dependent
1448992_at	Ina	internexin neuronal intermediate filament protein, alpha	Pos	83	19	cytoskeleton	---
1449019_at	Akap1	A Kinase anchor protein 1	Pos	89	11	mitochondria	---
1449040_a_at	Sephs2	selenophosphate synthetase 2	Pos	87	7	ATP	---
1449050_at	Recc1	replication factor C 1	Pos	98	5	DNA replication	DNA replication /// regulation of transcription, DNA-dependent
1449052_a_at	Dnmt3b	DNA methyltransferase 3B	Pos	69	2	DNA methylation	DNA methylation /// imprinting
1449060_at	Kif2c	kinesin family member 2C	Pos	57	4	motor activity	microtubule-based process
1449064_at	Tdh	L-threonine dehydrogenase	Pos	100	14	protein modification	---
1449115_at	Mtf2	metal response element binding transcription factor 2	Pos	99	5	transcriptional regulation	regulation of transcription, DNA-dependent
1449119_at	Arih2	ariadne homolog 2 (Drosophila)	Pos	66	9	Ubiquitination	protein ubiquitination /// ubiquitin cycle /// ubiquitin-dependent protein catabolism
1449128_at	D11Ertd707e	DNA segment, Chr 11, ERATO Doi 707, expressed	Pos	41	11	unknown	---
1449137_at	Pdha1	pyruvate dehydrogenase E1 alpha 1	Pos	68	X	metabolism	glycolysis /// metabolism
1449141_at	2410043F08Rik	RIKEN cDNA 2410043F08 gene	Pos	96	4	cell adhesion	---
1449171_at	Ttk	Ttk protein kinase	Pos	89	9	cell cycle	protein amino acid phosphorylation
1449207_a_at	Kif20a	kinesin family member 20A	Pos	52	18	motor activity	protein transport /// transport
1449210_at	Igf2bp1	insulin-like growth factor 2, binding protein 1	Pos	64	11	Nucleic Acid Binding	---
1449214_a_at	Opa1	optic atrophy 1 homolog (human)	Pos	85	16	apoptosis	---
1449231_at	Zfp296	zinc finger protein 296	Pos	99	7	unknown	---
1449250_at	Prcc	papillary renal cell carcinoma (translocation-associated)	Pos	66	3	Cell proliferation	cell growth and/or maintenance
1449288_at	Gdf3	growth differentiation factor 3	Pos	93	6	intracellular signalling	cell growth and/or maintenance /// growth
1449333_at	Sf3a1	splicing factor 3a, subunit 1	Pos	96	11	mRNA splicing	RNA processing /// mRNA processing /// nuclear mmRNA splicing, via spliceosome
1449439_at	Klf7	Kruppel-like factor 7 (ubiquitous)	Neg	46	1	transcriptional regulation	regulation of transcription, DNA-dependent
1449481_at	Slc25a13	solute carrier family 25 (mitochondrial carrier, adenine nucleotide translocator), member 13	Pos	99	6	transcriptional regulation	mitochondria
1449504_at	Kpna1	karyopherin (importin) alpha 1	Pos	53	16	Transport	intracellular protein transport /// protein transport /// protein-nucleus import /// transport
1449592_at	Tcf15	transcription factor 15	Pos	99	2	transcriptional regulation	development /// regulation of transcription, DNA-dependent /// transcription
1449622_s_at	Atp6ap1	ATPase, H+ transporting, lysosomal accessory protein 1	Neg	59	X	ATP biosynthesis	ATP biosynthesis /// ATP synthesis coupled proton transport /// proton transport
1449645_s_at	Cct3	chaperonin subunit 3 (gamma)	Pos	81	3	cell cycle	protein folding
1449705_x_at	Mcm3	Minichromosome maintenance deficient 3 (S. cerevisiae)	Pos	69	1	DNA replication	---
1449972_s_at	Zfp97	cDNA sequence BC018101	Pos	100	12	unknown	---
1450027_at	Sdc3	syndecan 3	Neg	42	4	membrane	---
1450072_at	Ash1l	ash1 (absent, small, or homeotic)-like (Drosophila)	Pos	66	3	transcriptional regulation	regulation of transcription, DNA-dependent
1450082_s_at	Etv5	ets variant gene 5	Pos	74	16	transcriptional regulation	organogenesis
1450087_a_at	Nolc1	nucleolar and coiled-body phosphoprotein 1	Pos	56	19	rRNA processing	nucleolus organization and biogenesis
1450131_a_at	Bspry	B-box and SPRY domain containing	Pos	98	4	unknown	---
1450157_a_at	Hmmr	hyaluronan mediated motility receptor (RHAMM)	Pos	47	11	cell motility	---
1450180_a_at	Rara	retinoic acid receptor, alpha	Pos	49	11	transcriptional regulation	regulation of transcription, DNA-dependent /// ureteric bud development
1450191_a_at	Sox13	SRY-box containing gene 13	Pos	82	1	transcriptional regulation	regulation of transcription, DNA-dependent
1450405_at	Mrpl19	mitochondrial ribosomal protein L19	Pos	47	6	protein biosynthesis	protein biosynthesis
1450489_at	Sall1	sal-like 1 (Drosophila)	Pos	52	8	transcriptional regulation	organogenesis /// regulation of transcription, DNA-dependent
1450630_at	Qtrt1	queuine tRNA-ribosyltransferase 1	Pos	99	9	tRNA processing	queuosine biosynthesis /// tRNA modification /// tRNA processing
1450650_at	Myo10	myosin X	Pos	56	15	cytoskeleton	cytoskeleton organization and biogenesis
1450677_at	Chek1	checkpoint kinase 1 homolog (S. pombe)	Pos	97	9	DNA damage response	DNA damage checkpoint /// G2/M transition of mitotic cell cycle /// cell cycle /// protein amino acid phosphorylation /// response to DNA damage stimulus
1450710_at	Jarid2	jumonji, AT rich interactive domain 2	Pos	100	13	chromatin	development
1450743_s_at	Syncrip	synaptotagmin binding, cytoplasmic RNA interacting protein	Pos	53	9	mRNA splicing	mRNA processing /// nuclear mmRNA splicing, via spliceosome
1450777_at	Xrn2	5'-3' exoribonuclease 2	Pos	47	2	mRNA processing	mRNA processing
1450853_at	Tle4	transducin-like enhancer of split 4, homolog of Drosophila E(spl)	Pos	81	19	intracellular signalling	Wnt receptor signaling pathway /// frizzled signaling pathway /// negative regulation of transcription /// regulation of transcription /// regulation of transcription, DNA-dependent
1450860_at	Lap3	leucine aminopeptidase 3	Pos	99	5	protein modification	proteolysis and peptidolysis
1450865_s_at	Mrps24	mitochondrial ribosomal protein S24	Pos	87	11	protein biosynthesis	---
1450920_at	Ccnb2	cyclin B2	Pos	60	9	intracellular signalling	cell cycle /// cytokinesis /// mitosis /// regulation of cell cycle
1450929_at	Zfp57	zinc finger protein 57	Pos	51	17	Transcriptional regulation	negative regulation of transcription from Pol II promoter /// regulation of transcription, DNA-dependent
1450938_at	Pnn	Pinin	Pos	88	12	mRNA splicing	---
1450948_a_at	Mrpl1	mitochondrial ribosomal protein L1	Pos	90	5	protein biosynthesis	protein biosynthesis
1450970_at	Got1	glutamate oxaloacetate transaminase 1, soluble	Pos	100	19	amino acid metabolism	amino acid metabolism /// biosynthesis
1450984_at	Tjp2	tight junction protein 2	Pos	99	19	Protein Binding	---
1450989_at	Tdgf1	teratocarcinoma-derived growth factor	Pos	100	9	intracellular signalling	NOT epidermal growth factor receptor signaling pathway /// activation of MAPK /// determination of anterior/posterior axis, embryo /// positive regulation of cell proliferation
1450998_at	Zfp110	zinc finger protein 110	Pos	95	7	Transcriptional regulation	regulation of transcription, DNA-dependent
1451010_at	1500002M01Rik	DKFZP586L0724 protein	Pos	79	11	unknown	---
1451012_a_at	Csda	cold shock domain protein A	Pos	49	6	transcriptional regulation	---
1451021_a_at	Klf5	Kruppel-like factor 5	Pos	70	14	transcriptional regulation	regulation of transcription, DNA-dependent
1451026_at	Ftsj3	FtsJ homolog 3 (E. coli)	Pos	97	11	cytokinesis	---
1451040_at	Hars2	histidyl tRNA synthetase 2	Pos	51	2	D-amino acid catabolism	D-amino acid catabolism
1451069_at	Pim3	proviral integration site 3	Pos	78	15	protein modification	protein amino acid phosphorylation
1451087_at	5730444A13Rik	WD repeat domain 36	Pos	43	18	unknown	---
1451111_at	Nup133	nucleoporin 133	Pos	86	8	nuclear pore	RNA transport /// protein transport /// transport
1451120_at	Rpo1-3	RNA polymerase 1-3	Pos	96	5	transcriptional regulation	transcription
1451123_at	C330016O10Rik	Nedd4 binding protein 3	Pos	86	11	protein modification	protein targeting
1451128_s_at	Kif22	kinesin family member 22	Pos	63	7	motor activity	microtubule-based process
1451136_a_at	Eif2b2	eukaryotic translation initiation factor 2B, subunit 2 beta	Pos	49	12	translation	protein biosynthesis /// translational initiation
1451163_at	Tinf2	Terf1 (TRF1)-interacting nuclear factor 2	Pos	48	14	telomere maintenance	telomerase-dependent telomere maintenance /// telomere maintenance
1451167_at	1700023O11Rik	RIKEN cDNA 1700023O11 gene	Pos	64	7	unknown	---
1451185_at	1110005L13Rik	splicing factor 3b, subunit 5	Pos	61	10	unknown	---
1451189_at	Zswim1	zinc finger, SWIM domain containing 1	Pos	100	2	unknown	---
1451192_a_at	Ttc4	tetratricopeptide repeat domain 4	Pos	41	4	unknown	---
1451231_a_at	Cul2	cullin 2	Pos	99	18	cell cycle	cell cycle /// ubiquitin cycle
1451248_at	BC006705	protein arginine N-methyltransferase 7	Pos	95	8	methylation	---
1451249_at	D8Ertd812e	DNA segment, Chr 8, ERATO Doi 812, expressed	Pos	67	8	tRNA processing	---
1451303_at	BC002230	RIKEN cDNA 6720454P05 gene	Pos	60	12	unknown	---
1451323_at	Zfp7	zinc finger protein 7	Pos	99	15	Transcriptional regulation	---
1451347_at	AI225782	expressed sequence AI225782	Pos	83	7	unknown	---
1451352_s_at	Mta3	metastasis associated 3	Pos	50	17	chromatin	regulation of transcription, DNA-dependent
1451365_at	1200009A02Rik	RNA binding motif protein 19	Pos	54	5	unknown	---
1451377_a_at	Aaas	achalasia, adrenocortical insufficiency, alacrimia	Pos	50	15	Nuclear pore	nucleocytoplasmic transport
1451397_at	Tnrc15	trinucleotide repeat containing 15	Pos	43	1	unknown	---
1451402_at	5730461K03Rik	suppressor of S. cerevisiae gcr2	Pos	92	14	trancriptional regulation	---
1451416_a_at	Tgm1	transglutaminase 1, K polypeptide	Pos	58	14	protein modification	organogenesis /// protein metabolism /// protein modification
1451417_at	Brca1	breast cancer 1	Pos	54	11	DNA damage response	DNA damage response, signal transduction resulting in induction of apoptosis /// DNA repair /// carbohydrate metabolism /// centrosome cycle /// dosage compensation, by inactivation of X chromosome /// negative regulation of cell cycle /// protein ubiquitination
1451468_s_at	Xpo5	exportin 5	Pos	49	17	Nuclear export	protein-nucleus export
1451477_at	1700029I01Rik	RIKEN cDNA 1700029I01 gene	Pos	49	3	unknown	---
1451622_at	0910001K20Rik	RIKEN cDNA 0910001K20 gene	Neg	58	1	unknown	---
1451640_a_at	1500011J06Rik	similar to splicing factor, arginine/serine-rich 4	Pos	56	5	mRNA splicing	---
1451717_s_at	Senp2	SUMO/sentrin specific protease 2	Pos	72	16	intracellular signalling	Wnt receptor signaling pathway /// proteolysis and peptidolysis /// ubiquitin cycle
1451722_s_at	Smyd5	SET and MYND domain containing 5	Pos	94	6	methylation	---
1451884_a_at	Lsm2	LSM2 homolog, U6 small nuclear RNA associated (S. cerevisiae)	Pos	58	17	mRNA splicing	---
1451896_a_at	Cherp	calcium homeostasis endoplasmic reticulum protein	Pos	67	8	mRNA splicing	calcium ion homeostasis /// negative regulation of cell proliferation
1451935_a_at	Spint2	serine protease inhibitor, Kunitz type 2	Pos	43	7	Serine Protease Inhibitor	---
1451968_at	Xrcc5	X-ray repair complementing defective repair in Chinese hamster cells 5	Pos	60	1	DNA repair	DNA recombination /// DNA repair /// double-strand break repair via nonhomologous end-joining
1452004_at	Calca	calcitonin/calcitonin-related polypeptide, alpha	Pos	70	7	receptor activity	feeding behavior /// inflammatory response /// negative regulation of smooth muscle contraction /// neuropeptide signaling pathway
1452012_a_at	Exosc1	exosome component 1	Pos	46	19	rRNA processing	RNA processing
1452033_at	Gle1l	GLE1 RNA export mediator-like (yeast	Pos	92	2	nuclear pore	---
1452034_at	D030028O16Rik	RIKEN cDNA D030028O16 gene	Pos	40	17	unknown	---
1452048_at	Mrpl12	mitochondrial ribosomal protein L12	Pos	70	11	protein biosynthesis	protein biosynthesis
1452062_at	Prpsap2	phosphoribosyl pyrophosphate synthetase-associated protein 2	Pos	76	11	metabolism	nucleoside metabolism /// nucleotide biosynthesis
1452063_at	2410081M15Rik	zinc finger and BTB domain containing 8	Pos	99	4	transcriptional regulation	---
1452086_at	2610027O18Rik	RIKEN cDNA 2610027O18 gene	Pos	97	12	Chromatin	---
1452098_at	Chtf18	CTF18, chromosome transmission fidelity factor 18 homolog (S. cerevisiae)	Pos	98	17	nucleotide binding	---
1452118_at	2600005C20Rik	RIKEN cDNA 2600005C20 gene	Pos	88	17	rRNA processing	---
1452119_at	2600005C20Rik	RIKEN cDNA 2600005C20 gene	Pos	97	17	rRNA processing	---
1452158_at	Eprs	glutamyl-prolyl-tRNA synthetase	Pos	58	1	tRNA processing	glutamyl-tRNA aminoacylation /// protein biosynthesis /// tRNA aminoacylation for protein translation
1452164_at	BC038286	cDNA sequence BC038286	Neg	44	1	unknown	---
1452168_x_at	Gspt1	G1 to S phase transition 1	Pos	83	16	cell cycle	G1/S transition of mitotic cell cycle /// cell proliferation /// protein biosynthesis /// regulation of cell cycle /// translational elongation
1452172_at	2810421I24Rik	RIKEN cDNA 2810421I24 gene	Pos	97	1	apoptosis	---
1452179_at	Phf17	PHD finger protein 17	Pos	64	3	transcriptional regulation	---
1452180_at	Phf17	PHD finger protein 17	Pos	99	3	transcriptional regulation	---
1452215_at	9130401M01Rik	RIKEN cDNA 9130401M01 gene	Pos	51	15	unknown	---
1452247_at	Fxr1h	fragile X mental retardation gene 1, autosomal homolog	Pos	83	3	Nucleic Acid Binding	muscle development
1452256_at	1110002N22Rik	RIKEN cDNA 1110002N22 gene	Pos	43	11	unknown	---
1452266_at	1810030A06Rik	RIKEN cDNA 5830482G23 gene	Pos	82	X	unknown	---
1452272_a_at	Gfer	growth factor, erv1 (S. cerevisiae)-like (augmenter of liver regeneration)	Pos	68	17	cell proliferation	---
1452310_at	Tada2l	transcriptional adaptor 2 (ADA2 homolog, yeast)-like	Pos	93	11	chromatin	---
1452314_at	Kif11	kinesin family member 11	Pos	60	19	cytokinesis	microtubule-based process /// mitotic centrosome separation
1452315_at	Kif11	kinesin family member 11	Pos	48	19	motor activity	microtubule-based process /// mitotic centrosome separation
1452316_at	1110020M19Rik	hypothetical nuclear factor SBBI22	Pos	86	3	transcriptional regulation	---
1452347_at	Mef2a	myocyte enhancer factor 2A	Neg	49	7	transcriptional regulation	regulation of transcription, DNA-dependent /// transcription
1452364_at	D11Ertd530e	DNA segment, Chr 11, ERATO Doi 530, expressed	Pos	40	11	chromatin	chromatin modification /// regulation of transcription, DNA-dependent
1452395_at	2410018M14Rik	RIKEN cDNA 2410018M14 gene	Pos	96	2	transcriptional regulation	---
1452414_s_at	D19Ertd678e	DNA segment, Chr 19, ERATO Doi 678, expressed	Pos	47	19	unknown	---
1452419_at	BC019693	RIKEN cDNA B130016L12 gene	Pos	50	13	unknown	---
1452433_at		---	Pos	53	---	unknown	---
1452438_s_at	Taf4a	TAF4A RNA polymerase II, TATA box binding protein (TBP)-associated factor	Pos	54	2	transcriptional regulation	ovarian follicle development /// regulation of transcription from Pol II promoter /// regulation of transcription, DNA-dependent /// transcription from Pol II promoter
1452446_a_at	2010008E23Rik	RIKEN cDNA 2010008E23 gene	Neg	41	11	protein modification	---
1452534_a_at	Hmgb2	High mobility group box 2	Pos	83	8	transcriptional regulation	DNA packaging /// regulation of transcription, DNA-dependent
1452580_a_at	BC028768	mitochondrial ribosomal protein L21	Pos	98	19	mitochondria	---
1452598_at	2810418N01Rik	RIKEN cDNA 2810418N01 gene	Pos	47	2	DNA replication	---
1452637_a_at	1810037G04Rik	CGI-143	Pos	67	3	transcriptional regulation	---
1452658_at	Hrb2	HIV-1 Rev binding protein 2	Pos	75	10	Nucleic Acid Binding	---
1452665_at	2610511O17Rik	RIKEN cDNA 2610511O17 gene	Pos	98	17	unknown	---
1452672_at	Fmip	Fms interacting protein	Pos	85	11	mRNA splicing	negative regulation of macrophage differentiation
1452676_a_at	Pnpt1	polyribonucleotide nucleotidyltransferase 1	Pos	50	11	RNA processing	carbohydrate metabolism
1452681_at	Dtymk	deoxythymidylate kinase	Pos	81	1	nucleotide biosynthesis	dTDP biosynthesis /// dTTP biosynthesis /// nucleotide biosynthesis
1452693_at	Dhx35	DEAH (Asp-Glu-Ala-His) box polypeptide 35	Pos	97	2	Nucleic Acid Binding	---
1452698_at	2310050B20Rik	Ts translation elongation factor, mitochondrial	Pos	65	10	translation	protein biosynthesis /// translational elongation
1452714_at	1200003E16Rik	TPR domain, ankyrin-repeat and coiled-coil-containing	Pos	42	2	unknown	---
1452722_a_at	Cul5	cullin 5	Pos	96	9	cell cycle	cell cycle /// ubiquitin cycle
1452730_at	1110033J19Rik	RIKEN cDNA 1110033J19 gene	Pos	100	6	cell cycle	cell proliferation /// development /// regulation of cell cycle
1452765_at	Slc39a9	solute carrier family 39 (zinc transporter), member 9	Neg	42	12	transport	---
1452780_at	1300004C11Rik	general transcription factor IIIC, polypeptide 2, beta 110kDa	Pos	83	5	transcriptional regulation	---
1452782_a_at	Txn2	thioredoxin 2	Pos	40	15	electron transport	electron transport
1452795_at	1110008B24Rik	RIKEN cDNA 1110008B24 gene	Pos	97	12	unknown	---
1452805_at	D11Wsu47e	DNA segment, Chr 11, Wayne State University 47, expressed	Pos	77	11	unknown	---
1452810_at	4921521J11Rik	RIKEN cDNA 4921521J11 gene	Pos	98	8	unknown	---
1452811_at	Atic	5-aminoimidazole-4-carboxamide ribonucleotide formyltransferase/IMP cyclohydrolase	Pos	49	1	nucleotide biosynthesis	purine nucleotide biosynthesis
1452817_at	Smyd3	SET and MYND domain containing 3	Pos	45	1	methylation	---
1452830_s_at	Cad	carbamoyl-phosphate synthetase 2, aspartate transcarbamylase, and dihydroorotase	Pos	80	5	ATP	'de novo' pyrimidine base biosynthesis
1452836_at	Lpin2	lipin 2	Neg	60	17	nuclear	---
1452838_at	Ddx10	DEAD (Asp-Glu-Ala-Asp) box polypeptide 10	Pos	98	9	Nucleic Acid Binding	---
1452847_at	2410008K03Rik	RIKEN cDNA 2410008K03 gene	Pos	99	11	unknown	---
1452873_at	5830415F09Rik	RIKEN cDNA 5830415F09 gene	Pos	72	4	unknown	---
1452880_at	Myohd1	thyroid hormone receptor interactor 3	Pos	99	11	motor activity	---
1452881_at	4833427B12Rik	RIKEN cDNA 4833427B12 gene	Pos	83	8	DNA replication	DNA replication
1452924_at	2310007D09Rik	RIKEN cDNA 2310007D09 gene	Pos	40	2	unknown	---
1452949_at	Polr3b	polymerase (RNA) III (DNA directed) polypeptide B	Pos	97	10	transcriptional regulation	transcription
1452974_at	Nol8	nucleolar protein 8	Pos	99	13	Nucleic Acid Binding	---
1452983_at	3110002L15Rik	translokin	Pos	54	9	intracellular signalling	---
1452996_a_at	Aven	apoptosis, caspase activation inhibitor	Pos	56	2	apoptosis	apoptosis
1452999_at	2410004J23Rik	survival motor neuron domain containing 1	Pos	91	19	apoptosis	apoptosis /// mRNA processing /// nuclear mmRNA splicing, via spliceosome
1453041_at	5430425C04Rik	tumor protein p53 inducible protein 5	Pos	98	7	Cell proliferation	---
1453064_at	5730466H23Rik	ETAA16 protein	Pos	97	11	unknown	---
1453067_at	2610040C18Rik	RIKEN cDNA 2610040C18 gene	Pos	71	4	unknown	---
1453069_at	Pik3cb	phosphatidylinositol 3-kinase, catalytic, beta polypeptide	Pos	40	9	apoptosis	embryonic cleavage
1453077_a_at	Snapc3	small nuclear RNA activating complex, polypeptide 3	Pos	98	4	transcriptional regulation	---
1453114_at	4632412I24Rik	RIKEN cDNA 4632412I24 gene	Pos	60	4	unknown	---
1453124_at	Tnpo3	transportin 3	Pos	68	6	transport	protein transport /// transport
1453127_at	Ppp2cz	protein phosphatase 2a, catalytic subunit, zeta isoform	Pos	55	3	intracellular signalling	protein amino acid dephosphorylation
1453149_at	Mftc	mitochondrial folate transporter/carrier	Pos	63	15	mitochondria	mitochondrial transport /// transport
1453165_at	2410198H06Rik	RIKEN cDNA 2410198H06 gene	Pos	55	---	unknown	---
1453182_a_at	4122402O22Rik	RIKEN cDNA 4122402O22 gene	Pos	99	16	unknown	---
1453200_at	Rai1	retinoic acid induced 1	Neg	60	11	transcriptional regulation	regulation of transcription, DNA-dependent
1453219_a_at	2410004F06Rik	RIKEN cDNA 2410004F06 gene	Pos	98	7	unknown	---
1453252_at	2310069P03Rik	protein similar to E.coli yhdg and R. capsulatus nifR3	Pos	86	12	tRNA processing	---
1453260_a_at	Ppp2r2a	protein phosphatase 2 (formerly 2A), regulatory subunit B (PR 52), alpha isoform	Pos	67	14	intracellular signalling	signal transduction
1453263_at	Mak10	MAK10 homolog, amino-acid N-acetyltransferase subunit, (S. cerevisiae)	Pos	86	13	unknown	---
1453380_a_at	1110068E08Rik	RIKEN cDNA 2410012H02 gene	Pos	70	10	unknown	---
1453433_at	2600001A11Rik	RIKEN cDNA 2600001A11 gene	Pos	99	12	unknown	---
1453519_at	2610037D02Rik	RIKEN cDNA 2610037D02 gene	Pos	45	15	unknown	---
1453600_at	1700021E15Rik	RIKEN cDNA 4932411G06 gene	Pos	91	5	unknown	---
1453628_s_at	Lrrc2	Leucine-rich repeat-containing 2	Pos	99	9	unknown	---
1453727_at	2610101J03Rik	RIKEN cDNA 2610101J03 gene	Pos	97	2	unknown	---
1453949_s_at	Lypla1	lysophospholipase 1	Pos	61	1	metabolism	fatty acid metabolism /// lipid metabolism
1453954_a_at	Mrps5	mitochondrial ribosomal protein S5	Pos	91	2	ribosome	protein biosynthesis
1453988_a_at	Ide	insulin degrading enzyme	Pos	56	19	protein modification	proteolysis and peptidolysis
1454003_at	Afg3l2	AFG3(ATPase family gene 3)-like 2 (yeast)	Pos	61	18	nucleotide binding	proteolysis and peptidolysis
1454011_a_at	Rpa2	replication protein A2	Pos	73	4	DNA replication	DNA replication
1454021_a_at	Pmscl2	exosome component 10	Pos	40	4	RNA processing	---
1454034_a_at	Usp21	ubiquitin specific protease 21	Pos	41	1	ubiquitination	ubiquitin cycle /// ubiquitin-dependent protein catabolism
1454092_a_at	D5Ertd679e	general transcription factor IIH, polypeptide 3, 34kDa	Pos	75	5	DNA repair	DNA repair /// nucleotide-excision repair /// regulation of transcription, DNA-dependent
1454114_a_at	4933425K02Rik	RIKEN cDNA 4933425K02 gene	Pos	53	3	transport	transport
1454120_a_at	Rnf134	ring finger protein 134	Pos	79	19	chromatin	negative regulation of transcription from Pol II promoter
1454142_a_at	2310058A11Rik	nuclear phosphoprotein similar to S. cerevisiae PWP1	Pos	58	10	Transcriptional regulation	---
1454235_a_at	Ing5	inhibitor of growth family, member 5	Pos	54	1	Cell proliferation	---
1454236_a_at	C030004A17Rik	RIKEN cDNA C030004A17 gene	Pos	45	9	unknown	---
1454247_a_at	Gpa33	glycoprotein A33 (transmembrane)	Pos	60	1	receptor activity	---
1454250_at	Sec15l2	SEC15-like 2 (S. cerevisiae)	Pos	64	6	transport	---
1454559_at	5430437A18Rik	RIKEN cDNA 5430437A18 gene	Pos	42	---	unknown	---
1454603_a_at	Cnot2	CCR4-NOT transcription complex, subunit 2	Pos	66	10	transcriptional regulation	regulation of transcription /// regulation of transcription, DNA-dependent
1454616_at	5730410I19Rik	RIKEN cDNA 5730410I19 gene	Pos	99	12	Ubiquitination	DNA integration /// regulation of transcription, DNA-dependent /// ubiquitin cycle
1454658_at	Ilvbl	ilvB (bacterial acetolactate synthase)-like	Neg	61	10	amino acid biosynthesis	---
1454681_at	2210008M09Rik	RIKEN cDNA 2210008M09 gene	Pos	78	4	Nucleic Acid Binding	---
1454731_at	Myo10	myosin X	Pos	84	15	cytoskeleton	cytoskeleton organization and biogenesis
1454744_at	F630043A04Rik	RIKEN cDNA F630043A04 gene	Pos	92	14	unknown	---
1454750_a_at	BC057552	cDNA sequence BC057552	Pos	61	8	unknown	---
1454765_at		Similar to General transcription factor 3C polypeptide 3 (Transcription factor IIIC-gamma subunit) (TF3C-gamma) (TFIIIC 102 kDa subunit) (TFIIIC102)	Pos	99	1	unknown	---
1454814_s_at	Prps1	expressed sequence AU021838	Pos	95	12	metabolism	---
1454826_at	9230110G02Rik	RIKEN cDNA 9230110G02 gene	Pos	95	16	unknown	---
1454841_at	4921511H13Rik	RIKEN cDNA 4921511H13 gene	Pos	99	16	unknown	---
1454879_s_at	1700052N19Rik	RIKEN cDNA 1700052N19 gene	Pos	98	10	unknown	---
1454885_at		Similar to Zinc finger protein 267 (Zinc finger protein HZF2)	Pos	94	7	unknown	---
1454904_at		---	Pos	100	---	unknown	---
1454910_at		---	Pos	44	---	unknown	---
1454944_at	Hic2	Hypermethylated in Cancer2	Pos	76	16	transcriptional regulation	---
1454946_at	Mybl2	myeloblastosis oncogene-like 2	Pos	65	2	transcriptional regulation	cell growth and/or maintenance /// regulation of cell cycle /// regulation of transcription, DNA-dependent
1454957_at	1700021I09Rik	RIKEN cDNA 1700021I09 gene	Pos	95	8	rRNA processing	processing of 20S pre-rRNA /// ribosomal small subunit biogenesis
1455038_at		---	Pos	58	---	unknown	---
1455087_at	D7Ertd715e	DNA segment, Chr 7, ERATO Doi 715, expressed	Pos	48	7	unknown	---
1455102_at	D330037H05Rik	RIKEN cDNA D330037H05 gene	Pos	62	15	mRNA splicing	---
1455172_at	AU020094	expressed sequence AU020094	Pos	100	14	unknown	---
1455183_at	Stk38l	serine/threonine kinase 38 like	Pos	47	6	protein modification	protein amino acid phosphorylation /// protein targeting
1455185_s_at	Phf16	PHD finger protein 16	Pos	43	X	transcriptional regulation	---
1455213_at	4930488E11Rik	RIKEN cDNA 4930488E11 gene	Pos	57	X	unknown	---
1455218_at	6330503K22Rik	CP110 protein	Pos	59	7	cell cycle	---
1455223_at	Igf2bp1	insulin-like growth factor 2, binding protein 1	Pos	100	11	nucleic acid binding	---
1455293_at		gene model 185, (NCBI)	Pos	95	9	unknown	---
1455300_at	E130014J05Rik	RIKEN cDNA E130014J05 gene	Pos	67	3	unknown	---
1455312_at	Phc3	polyhomeotic-like 3 (Drosophila)	Neg	40	3	chromatin	---
1455352_at		RIKEN cDNA 2610101N10 gene	Pos	59	9	unknown	---
1455355_at	6030408C04Rik	RIKEN cDNA 6030408C04 gene	Pos	64	12	transcriptional regulation	---
1455367_at	Dnd1	dead end homolog 1 (zebrafish)	Pos	58	18	mRNA splicing	---
1455387_at	1110001M19Rik	RIKEN cDNA 1110001M19 gene	Pos	51	11	unknown	---
1455425_at	BB001228	Expressed sequence BB001228	Pos	80	10	unknown	---
1455430_at	6430512A10Rik	RIKEN cDNA 6430512A10 gene	Pos	48	5	unknown	---
1455456_a_at	2810403L02Rik	translocase of inner mitochondrial membrane 50 homolog (yeast)	Pos	51	7	unknown	---
1455476_a_at	Gse1	genetic suppressor element 1	Pos	44	8	unknown	---
1455539_at	Gpld1	Glycosylphosphatidylinositol specific phospholipase D1	Neg	61	13	cell adhesion	---
1455563_at		Similar to hypothetical protein FLJ10432	Pos	97	8	unknown	---
1455576_at	5830482F20Rik	RIKEN cDNA 5830482F20 gene	Pos	69	7	unknown	---
1455637_x_at		---	Pos	81	---	unknown	---
1455668_at	WHSC1L1	Wolf-Hirschhorn syndrome candidate 1-like 1	Pos	50	8	chromatin	---
1455704_at	4931440N07Rik	RIKEN cDNA 4931440N07 gene	Pos	52	4	unknown	---
1455723_at	D1Ertd448e	DNA segment, Chr 1, ERATO Doi 448, expressed	Pos	97	1	unknown	---
1455749_x_at	Ndufa7	NADH dehydrogenase (ubiquinone) 1 alpha subcomplex, 7 (B14.5a)	Pos	46	17	mitochondria	---
1455832_a_at	Umps	uridine monophosphate synthetase	Pos	96	16	metabolism	'de novo' pyrimidine base biosynthesis /// nucleoside metabolism /// pyrimidine nucleotide biosynthesis
1455878_at	2700023E23Rik	RIKEN cDNA 2700023E23 gene	Pos	40	5	unknown	---
1455916_at	AI931714	expressed sequence AI931714	Pos	44	8	methylation	---
1455983_at	2610311M19Rik	cell division cycle associated 2	Pos	75	14	cell cycle	---
1456058_at	Rbm27	RNA binding motif protein 27	Pos	73	18	mRNA splicing	---
1456090_at	Pdhx	pyruvate dehydrogenase complex, component X	Pos	51	2	metabolism	metabolism
1456094_at	2700002L06Rik	ubiquitin specific protease 36	Pos	50	11	ubiquitination	ubiquitin-dependent protein catabolism
1456118_at	Mettl2	methyltransferase like 2	Pos	96	11	methylation	---
1456143_at	3632413B07Rik	protein kinase C binding protein 1	Pos	61	2	cell cycle	---
1456163_at	2700049P18Rik	RIKEN cDNA 2700049P18 gene	Pos	56	1	unknown	---
1456179_at		Transcribed locus, weakly similar to NP_932120.1 RIKEN cDNA 1300003B13 gene [Mus musculus]	Pos	68	---	unknown	---
1456242_at		LOC433110	Pos	53	17	unknown	---
1456352_a_at	Sf3b2	splicing factor 3b, subunit 2	Pos	43	19	mRNA splicing	---
1456383_at	2410005K20Rik	ribosomal L1 domain containing 1	Pos	73	16	protein biosynthesis	protein biosynthesis
1456407_a_at	Tlk1	tousled-like kinase 1	Pos	45	2	chromatin	cell cycle /// chromatin modification /// protein amino acid phosphorylation /// response to DNA damage stimulus
1456433_at	Rcbtb1	regulator of chromosome condensation (RCC1) and BTB (POZ) domain containing protein 1	Pos	43	14	Protein binding	---
1456520_at	9530033F24Rik	RIKEN cDNA 9530033F24 gene	Pos	59	11	unknown	---
1456521_at	Nr5a2	alpha fetoprotein	Pos	98	---	transcriptional regulation	---
1456597_at	C030036P15Rik	RIKEN cDNA C030036P15 gene	Pos	95	8	unknown	---
1456614_at	4933430A16Rik	ACN9 homolog (S. cerevisiae)	Pos	68	6	unknown	---
1456626_a_at	1110005A23Rik	cytokine induced protein 29 kDa	Pos	75	10	transcriptional regulation	regulation of protein biosynthesis /// regulation of transcription, DNA-dependent /// regulation of translation /// transcription
1456673_at	AL022943	expressed sequence AL022943	Pos	99	9	unknown	---
1456748_a_at	Nipsnap1	4-nitrophenylphosphatase domain and non-neuronal SNAP25-like protein homolog 1 (C. elegans)	Pos	84	11	Mitochondria	---
1456783_at	9330107J05Rik	RIKEN cDNA 9330107J05 gene	Pos	55	1	unknown	---
1456804_at		Epididymal protein (Av381130) mRNA, complete sequence	Pos	71	---	unknown	---
1456827_at	AA987161	zinc finger protein 208	Pos	99	13	transcriptional regulation	---
1457034_at	D14Abb1e	DNA segment, Chr 14, Abbott 1 expressed	Pos	100	14	unknown	---
1457039_at	Cecr2	cat eye syndrome chromosome region, candidate 2 homolog (human)	Pos	60	6	cytokinesis	---
1457078_at	D030014N22Rik	RIKEN cDNA D030014N22 gene	Pos	56	7	transcriptional regulation	regulation of transcription, DNA-dependent
1457083_at	1810009A15Rik	RIKEN cDNA 5730408K05 gene	Pos	61	19	unknown	---
1457281_at		RIKEN cDNA 9930116P15 gene	Pos	63	15	unknown	---
1457314_at		Similar to hypothetical protein FLJ10884	Pos	44	4	unknown	---
1457504_at		---	Pos	61	---	unknown	---
1457744_at	Ddx46	DEAD (Asp-Glu-Ala-Asp) box polypeptide 46	Pos	89	13	Nucleic Acid Binding	---
1458080_at	A930037J23Rik	RIKEN cDNA A930037J23 gene	Pos	41	2	unknown	---
1458364_s_at	Ifrg15	interferon alpha responsive gene	Neg	63	1	unknown	---
1458511_at	2410025L10Rik	Atrophin 1	Pos	79	5	unknown	---
1458668_at	Tpd52	Tumor protein D52	Pos	44	3	morphogenesis	---
1458895_at		---	Pos	73	---	unknown	---
1459805_x_at	AW557805	expressed sequence AW557805	Pos	74	17	tRNA processing	---
1459825_x_at	Igf2bp1	insulin-like growth factor 2, binding protein 1	Pos	94	11	Nucleic Acid Binding	---
1459888_at		---	Pos	48	---	unknown	---
1459901_at	6820429M01	hypothetical protein 6820429M01	Pos	47	7	Nucleic Acid Binding	---
1460017_at		---	Pos	62	---	unknown	---
1460195_at	Mrps11	mitochondrial ribosomal protein S11	Pos	43	7	protein biosynthesis	protein biosynthesis
1460223_a_at	Epb4.9	erythrocyte protein band 4.9	Pos	57	14	cytoskeleton	actin filament bundle formation /// cellular morphogenesis /// cytoskeleton organization and biogenesis
1460246_at	Mecp2	methyl CpG binding protein 2	Neg	42	X	transcriptional regulation	negative regulation of transcription
1460308_a_at	Ict1	immature colon carcinoma transcript 1	Pos	74	11	translation	---
1460325_at	Pum1	pumilio 1 (Drosophila)	Pos	96	4	RNA binding	mRNA metabolism /// regulation of protein biosynthesis /// regulation of translation
1460326_at	6330412C24Rik	RIKEN cDNA 6330412C24 gene	Neg	77	3	unknown	---
1460350_at	1110018F06Rik	oxysterol binding protein	Neg	40	19	unknown	---
1460353_at	2810475A17Rik	RIKEN cDNA 2810475A17 gene	Pos	41	4	unknown	---
1460471_at	2410146L05Rik	RIKEN cDNA 2410146L05 gene	Pos	99	9	unknown	---
1460549_a_at	Cdc23	CDC23 (cell division cycle 23, yeast, homolog)	Pos	42	18	cell cycle	cell cycle /// cytokinesis /// mitosis /// regulation of mitotic metaphase/anaphase transition /// ubiquitin cycle
1460557_at	Supv3l1	suppressor of var1, 3-like 1 (S. cerevisiae)	Pos	98	10	helicase activy	---
1460602_at	Dlc1	Similar to Rho-GTPase-activating protein 7 (Rho-type GTPase-activating protein 7) (Deleted in liver cancer 1 protein homolog) (Dlc-1) (StAR-related lipid transfer protein 12) (StARD12) (START domain-containing protein 12)	Pos	65	8	GTP binding	---
1460672_at	2410002F23Rik	RIKEN cDNA 2410002F23 gene	Pos	42	7	unknown	---
1460673_at	Fpgs	folylpolyglutamyl synthetase	Pos	57	2	metabolism	folic acid and derivative biosynthesis /// one-carbon compound metabolism
1460711_at	9930116P15Rik	RIKEN cDNA 9930116P15 gene	Pos	100	15	nucleic acid binding	---
1460730_at	Eif2b1	eukaryotic translation initiation factor 2B, subunit 1 (alpha)	Pos	69	5	translation	protein biosynthesis /// translational initiation
