# Supplementary material for: Oct4 Targets Regulatory Nodes to Modulate Stem Cell Function
Source: PLoS One. 2007 Jun 20;2(6):e553. doi: 10.1371/journal.pone.0000553 (PMC1891092; doi:10.1371/journal.pone.0000553)
Supplement: Table S3 — GoStat Analysis (0.33 MB XLS) [file pone.0000553.s003.xls]

## Sheet: analysis_2
GOstat		Run from 137.122.14.20	Unique Genes: 1264	GO-DB: mgi
by Tim Beißbarth		Date: Fri Nov 4 05:11:38 EST 2005	Annotated Genes: 606	Min Sub-GO length: 3
beissbarth@wehi.edu.au			GOs: 3357	P-Value Cutoff: 0.1
		Input: 1299 IDs	Unique GOs: 785	GO-Cluster Cutoff: -1
		Search against: 17999 IDs	All Unique Sub-GOs: 1496	Correct-Method: Benjamini
P-value cutoff:		Show best:	Indication:	Cluster GOs:	Display:
Best GOs		Genes	Count	Total	P-Value		Gene	Search Term	GOs
(Max: 100)			606	6523			0610010K14RIK	1429252_at	GO:0005634 GO:0006355
GO:0005634	nucleus	ESPL1 ZFP64 EIF2B5 AF155546 SLBP CHC1 AAAS AW552001 POLD2 MCM3 IPO11 G630055P03RIK REV1L D030014N22RIK TIPIN RCOR2 1600027N09RIK 2610305D13RIK SALL1 SMN1 NCOA3 SITPEC TAF5L NUP54 TCFCP2L1 GTF2F2 GLI2 DDB1 TAF4B EWSR1 SFRS2 RBPSUH CTBP2 ZMYND11 RAD1 MLF1IP DHX35 CCNB1 RARA 1700021I09RIK PRDM5 ZSWIM1 TFDP2 PNPT1 SMARCC1 PML 2610033H07RIK RAD51 ZFP95 DNMT3L BLM SOX13 COPS7A TRP53 ORC2L MCM3AP PIR OR…	261	1601	2.43e-25		0910001K20RIK	1425186_at	GO:0016021
GO:0016020	membrane	RANBP17 NUP35 TOMM70A HERPUD1 SPINT2 CDH1 SLC35F2 4933425K02RIK WDR31 PACE4 AAAS ABCF2 TGM1 9030409G11RIK IPO11 SLC39A9 TACSTD1 ATP6AP1 2310004K06RIK DOC2A YME1L1 RNF17 EPB4.9 LMNB2 EPHA2 WDR5 CLCN4-2 SLC7A3 2410193C02RIK GNPAT ASNA1 SFXN3 RAP2C PXMP3 KCNK5 TJP2 5730438N18RIK ASPSCR1 KCTD3 NPHS1 AKAP1 DNB5 SLC25A13 LMAN2 MOSPD1 ENAH 0910001K20RIK NUP43 DHX8 GJB3 2210013K02RIK 2410018G23RIK SPNB4 …	77	1986	2.61e-20		1110013G13RIK	1424488_a_at	GO:0000287 GO:0004427 GO:0005615 GO:0005737 GO:0005739 GO:0008152 GO:0008318 GO:0016462 GO:0016787 GO:0018342
GO:0006139	nucleobase, nucleoside, nucleotide and nucleic acid metabolism	PRPF31 5730410I19RIK TLE4 SKD3 SUPT6H ZFP64 BOP1 NEUROD1 TCF15 SLBP PEO1 RPA2 POLD2 MCM3 REV1L REST FNBP3 D030014N22RIK RCOR2 RARSL 1600027N09RIK SALL1 SETDB1 SMN1 NCOA3 ZFP110 ZFML CDC5L SITPEC TAF5L DTYMK PLA2G6 ESRRB TCFCP2L1 GTF2F2 PPP1R8 GLI2 1190002L16RIK PHB TCFCP2L3 1500031M22RIK DDB1 TAF4B EWSR1 SFRS2 1110032N12RIK QTRT1 RBPSUH RPA1 2210023C10RIK ZMYND11 RAD1 UHRF1 TBP TCERG1 HELB HSF2BP…	201	1226	1.61e-18		1110025L05RIK	1434543_a_at	GO:0030528
GO:0031224	intrinsic to membrane	GJB3 2210013K02RIK RANBP17 NUP35 TOMM70A 2410018G23RIK HERPUD1 IGSF9 NDUFA11 SPINT2 CDH1 NUP133 SLC35F2 4933425K02RIK AAAS PIGC IPO11 TRIM13 DPAGT1 SLC39A9 UBE2J1 TACSTD1 ATP6AP1 2310004K06RIK PTCH2 EPHA2 TOMM40 TMEM39A CLCN4-2 SLC7A3 TOMM22 2410193C02RIK SDC3 SFXN3 PXMP3 KCNK5 CHTF18 5730438N18RIK SYT9 KCTD3 NPHS1 AKAP1 DNB5 SLC25A13 LMAN2 MOSPD1 0910001K20RIK NUP43 ADRM1 ATP5L	50	1545	3.16e-18		1110032N12RIK	1423943_at	GO:0008033 GO:0016491
GO:0016021	integral to membrane	GJB3 2210013K02RIK RANBP17 NUP35 TOMM70A 2410018G23RIK HERPUD1 IGSF9 NDUFA11 SPINT2 CDH1 NUP133 SLC35F2 4933425K02RIK AAAS PIGC IPO11 TRIM13 DPAGT1 SLC39A9 UBE2J1 TACSTD1 ATP6AP1 2310004K06RIK PTCH2 EPHA2 TOMM40 TMEM39A CLCN4-2 SLC7A3 TOMM22 2410193C02RIK SDC3 SFXN3 PXMP3 KCNK5 CHTF18 5730438N18RIK SYT9 KCTD3 NPHS1 AKAP1 DNB5 SLC25A13 LMAN2 MOSPD1 0910001K20RIK NUP43 ADRM1 ATP5L	50	1543	3.16e-18		1110033J19RIK	1452730_at	GO:0000074 GO:0003723 GO:0003735 GO:0005843 GO:0007275 GO:0008283
GO:0043227	membrane-bound organelle	ESPL1 ZFP64 TOMM70A GFER D10ERTD214E EIF2B5 AF155546 PEO1 SLBP CHC1 SGSH AAAS AW552001 POLD2 MCM3 IPO11 REV1L G630055P03RIK PDHA1 TIPIN D030014N22RIK RCOR2 DOC2A GFM2 1600027N09RIK 2610305D13RIK SALL1 SMN1 NCOA3 SITPEC TAF5L NUP54 TCFCP2L1 GTF2F2 GLI2 DDB1 TAF4B 5730438N18RIK EWSR1 SFRS2 SLC25A13 LMAN2 RBPSUH CTBP2 ZMYND11 RAD1 MLF1IP DHX35 CCNB1 RARA 1700021I09RIK PRDM5 ZSWIM1 TFDP2 PNPT1 SMARCC…	331	2424	3.16e-18		1190002L16RIK	1416210_at	GO:0003723 GO:0005634 GO:0005730 GO:0006364 GO:0030519 GO:0030529
GO:0043231	intracellular membrane-bound	ESPL1 ZFP64 TOMM70A GFER D10ERTD214E EIF2B5 AF155546 PEO1 SLBP CHC1 SGSH AAAS AW552001 POLD2 MCM3 IPO11 REV1L G630055P03RIK PDHA1 TIPIN D030014N22RIK RCOR2 DOC2A GFM2 1600027N09RIK 2610305D13RIK SALL1 SMN1 NCOA3 SITPEC TAF5L NUP54 TCFCP2L1 GTF2F2 GLI2 DDB1 TAF4B 5730438N18RIK EWSR1 SFRS2 SLC25A13 LMAN2 RBPSUH CTBP2 ZMYND11 RAD1 MLF1IP DHX35 CCNB1 RARA 1700021I09RIK PRDM5 ZSWIM1 TFDP2 PNPT1 SMARCC…	331	2424	3.16e-18		1190003J15RIK	1431786_s_at	GO:0005739 GO:0006810
GO:0003676	nucleic acid binding	5730410I19RIK SKD3 SUPT6H ZFP64 NEUROD1 EIF2B5 TCF15 SLBP CHC1 RPA2 MCM3 SUPV3L1 REV1L ERAL1 REST KIF22 D030014N22RIK RNPC1 TADA2L GFM2 2610305D13RIK SALL1 SETDB1 SMN1 ZFP110 ZFML CDC5L SITPEC PLA2G6 ESRRB GTF2F2 PPP1R8 1190002L16RIK GLI2 TCFCP2L3 DDB1 TAF4B EWSR1 SFRS2 HRB2 RBPSUH 2410018C20RIK RPA1 XPOT ZMYND11 UHRF1 EIF1A TBP TCERG1 KLF5 RARA ORC6L TFDP2 DNAJC2 ERCC3 PNPT1 SMARCC1 FEN1 PML POG…	199	1230	7.74e-18		1200003E16RIK	1452714_at	GO:0003677
GO:0043226	organelle	ESPL1 ZFP64 TOMM70A GFER D10ERTD214E EIF2B5 AF155546 PEO1 SLBP CHC1 SGSH AAAS AW552001 POLD2 MCM3 IPO11 REV1L G630055P03RIK PDHA1 TIPIN D030014N22RIK RCOR2 DOC2A GFM2 1600027N09RIK 2610305D13RIK SALL1 SMN1 NCOA3 SITPEC TAF5L NUP54 TCFCP2L1 GTF2F2 GLI2 DDB1 TAF4B 5730438N18RIK EWSR1 KNS2 SFRS2 SLC25A13 LMAN2 RBPSUH CTBP2 ZMYND11 RAD1 MLF1IP DHX35 CCNB1 RARA 1700021I09RIK PRDM5 ZSWIM1 TFDP2 PNPT1 S…	344	2684	5e-14		1415733_A_AT	1415733_a_at
GO:0043229	intracellular organelle	ESPL1 ZFP64 TOMM70A GFER D10ERTD214E EIF2B5 AF155546 PEO1 SLBP CHC1 SGSH AAAS AW552001 POLD2 MCM3 IPO11 REV1L G630055P03RIK PDHA1 TIPIN D030014N22RIK RCOR2 DOC2A GFM2 1600027N09RIK 2610305D13RIK SALL1 SMN1 NCOA3 SITPEC TAF5L NUP54 TCFCP2L1 GTF2F2 GLI2 DDB1 TAF4B 5730438N18RIK EWSR1 KNS2 SFRS2 SLC25A13 LMAN2 RBPSUH CTBP2 ZMYND11 RAD1 MLF1IP DHX35 CCNB1 RARA 1700021I09RIK PRDM5 ZSWIM1 TFDP2 PNPT1 S…	344	2684	5e-14		1415773_AT	1415773_at
GO:0016070	RNA metabolism	PRPF31 EXOSC10 PTBP1 MAGOH BOP1 SF3A1 LSM1 1700021I09RIK SLBP EXOSC5 SF3A3 DDX56 FARSLA PNPT1 DICER1 VARS2 2610009I02RIK 2610033H07RIK FNBP3 RARSL SART3 GEMIN5 SMN1 ZFML DDX20 FARSLB PPP1R8 1190002L16RIK SNRPA 1500031M22RIK EXOSC3 RPP40 DDX41 METTL1 SFRS2 1110032N12RIK SNRPN RNGTT QTRT1 2210023C10RIK RENT1 DARS DHX8	43	155	4.86e-13		1415896_X_AT	1415896_x_at
GO:0004386	helicase activity	DDX11 EIF4A1 HELB DHX40 DDX20 DDX27 DDX10 DHX35 DDX24 GTF2F2 DHX36 PEO1 ERCC3 DDX56 DDX41 RUVBL2 DICER1 DHX9 DDX46 XRCC5 DDX3X RENT1 BLM DHX8 AI449441	25	67	1.33e-12		1415917_AT	1415917_at
GO:0005622	intracellular	ESPL1 ZFP64 TOMM70A GFER D10ERTD214E EIF2B5 AF155546 PEO1 SLBP CHC1 SGSH AAAS AW552001 POLD2 MCM3 IPO11 REV1L G630055P03RIK PDHA1 TIPIN D030014N22RIK RCOR2 DOC2A GFM2 1600027N09RIK 2610305D13RIK SALL1 SMN1 NCOA3 WDR5 5430413I02RIK SITPEC TAF5L NUP54 TCFCP2L1 GTF2F2 GLI2 DDB1 TAF4B 5730438N18RIK EWSR1 KNS2 SFRS2 SLC25A13 LMAN2 RBPSUH 2410018C20RIK CTBP2 ZMYND11 RAD1 MLF1IP DHX35 CCNB1 RARA 1700021…	376	3081	2.77e-12		1416062_AT	1416062_at
GO:0043283	biopolymer metabolism	ESPL1 PRPF31 RFC3 EXOSC10 5730410I19RIK MAGOH BOP1 4930548G07RIK ACY1 LSM1 SLBP 2510005D08RIK PEO1 EXOSC5 WDR31 PACE4 POLD2 DDX56 RPA2 MCM3 REV1L MBD2 2610009I02RIK MCM6 FNBP3 LIG1 YME1L1 RARSL SART3 1600027N09RIK GEMIN5 UBE4B SETDB1 SMN1 ZFML DDX20 FARSLB 2810418N01RIK LAP3 SENP2 PPP1R8 1190002L16RIK PHB 1500031M22RIK RPP40 DDB1 SFRS2 1110032N12RIK MRE11A XRCC5 ARID1A MSL31 QTRT1 RPA1 2210023C10…	114	649	3.65e-12		1416380_AT	1416380_at
GO:0006259	DNA metabolism	RFC3 5730410I19RIK HELB 4930548G07RIK BMI1 PEO1 2510005D08RIK ORC6L ORC5L DNAJC2 RPA2 ERCC3 POLD2 SMARCC1 ARD1 MCM3 FEN1 MSH2 REV1L MBD2 MCM6 RAD51 LIG1 MYST4 BANF1 1600027N09RIK BLM AOF2 SETDB1 CCNE1 GTF2H3 TRP53 ORC2L TDP1 2810418N01RIK ORC1L RFC4 PHB DDB1 L3MBTL2 CHTF18 PARP1 RUVBL2 SUV39H2 MRE11A XRCC5 ARID1A MSL31 POLE RPA1 CDYL MBTD1 GTF2H4 MCM8 RENT1 ZCCHC4 RAD1	57	246	4.94e-12		1416451_S_AT	1416451_s_at
GO:0006260	DNA replication	CCNE1 RFC3 HELB TRP53 ORC2L 2810418N01RIK PEO1 ORC1L ORC6L RFC4 ORC5L DNAJC2 RPA2 POLD2 MCM3 CHTF18 FEN1 MSH2 MCM6 LIG1 POLE RPA1 MCM8 BLM	24	65	6.05e-12		1416616_S_AT	1416616_s_at
GO:0006396	RNA processing	PRPF31 EXOSC10 PTBP1 MAGOH BOP1 SF3A1 LSM1 1700021I09RIK SLBP EXOSC5 SF3A3 DDX56 PNPT1 DICER1 2610009I02RIK FNBP3 2610033H07RIK SART3 GEMIN5 SMN1 ZFML DDX20 PPP1R8 1190002L16RIK SNRPA 1500031M22RIK EXOSC3 RPP40 DDX41 METTL1 SFRS2 1110032N12RIK SNRPN QTRT1 RNGTT DHX8	36	124	6.07e-12		1416622_AT	1416622_at
GO:0003723	RNA binding	EXOSC10 PTBP1 MAGOH SUPT6H SF3A1 LSM1 TARBP2 SLBP EXOSC5 DDX56 PNPT1 DND1 SUPV3L1 ERAL1 DICER1 RBPMS2 2610009I02RIK IREB2 RNPC1 DDX46 SART3 SMN1 EIF4A1 DHX40 ZFML DDX20 RBPMS STRBP ILF3 ETOHI2 DDX24 1190002L16RIK PPP1R8 XPO5 NUFIP1 FXR1H SNRPA 1110033J19RIK 2810028N01RIK EXOSC3 DDX41 EWSR1 SFRS2 AKAP1 SNRPN DHX9 DDX3X TARDBP XPOT DHX8	50	208	1.98e-11		1416660_AT	1416660_at
GO:0007154	cell communication	GJB3 RANBP17 TLE4 SUPT6H FGF4 SPNB4 AVPI1 FGD1 LTBP4 CDH1 PACE4 EIF4EBP1 BYSL NODAL DNAJA3 SOCS2 HIVEP2 NCOA3 TBL3 STMN2 WDR5 EPHA2 TRH SITPEC SMAD7 SOCS3 SENP2 GLI2 CALCA TDGF1 AKAP12 IMPA2 CATNAL1 RAP2C RASSF1 GRB7 2610312B22RIK PAK4 NPHS1 RBPSUH ADRM1 TAF7 RABIF	43	1079	5.78e-09		1416661_AT	1416661_at
GO:0044238	primary metabolism	ESPL1 RPS6KA6 ZFP64 EIF2B5 PEO1 SLBP SGSH PACE4 WDR31 POLD2 TGM1 MCM3 REV1L PDHA1 DUSP12 5830468K18RIK D030014N22RIK DDT RCOR2 RARSL GFM2 1600027N09RIK SALL1 SMN1 X99384 NCOA3 SITPEC TAF5L PLA2G6 TCFCP2L1 MTMR6 GTF2F2 GLI2 DDB1 TAF4B EWSR1 SFRS2 RBPSUH 2410018C20RIK CTBP2 ZMYND11 RAD1 DYRK3 HSF2BP DNAJC11 CCNB1 RARA 1700021I09RIK TFDP2 DNAJB10 PNPT1 SMARCC1 ARD1 PML 4930453N24RIK 2610033H07RIK RA…	313	2570	9.13e-09		1416706_AT	1416706_at
GO:0044237	cellular metabolism	ESPL1 RPS6KA6 ZFP64 EIF2B5 PEO1 SLBP SGSH PACE4 WDR31 POLD2 TGM1 MCM3 REV1L PDHA1 DUSP12 5830468K18RIK D030014N22RIK DDT RCOR2 RARSL GFM2 1600027N09RIK SALL1 SMN1 X99384 NCOA3 SITPEC TAF5L PLA2G6 TCFCP2L1 MTMR6 GTF2F2 GLI2 DDB1 TAF4B EWSR1 SFRS2 RBPSUH 2410018C20RIK CTBP2 ZMYND11 RAD1 DYRK3 HSF2BP DNAJC11 CCNB1 RARA 1700021I09RIK COQ6 TFDP2 DNAJB10 PNPT1 SMARCC1 ARD1 PML 4930453N24RIK 2610033H07R…	320	2661	2.51e-08		1416775_AT	1416775_at
GO:0005615	extracellular space	NME4 2410018G23RIK FGF4 D10ERTD214E IGSF9 SPINT2 MRPS27 CDH1 COQ6 PNPT1 DPAGT1 TACSTD1 BCAT2 1110013G13RIK PDHA1 ATP6AP1 NODAL 9630046K23RIK BCKDHB 2310004K06RIK EPHA2 TRH MRPS12 LEFTY2 CALCA ACP6 TDGF1 FPGS MRPL36 ILVBL 4930569K13RIK KCNK5 CDK5RAP1 GDF3 RDH14 PLA2G1B SMPDL3B 2700097O09RIK NPHS1 AKAP1 LMAN2 LEFTY1 2410003K15RIK	43	1005	2.6e-07		1416969_AT	1416969_at
GO:0008152	metabolism	ESPL1 RPS6KA6 ZFP64 EIF2B5 PEO1 SLBP SGSH PACE4 WDR31 POLD2 TGM1 MCM3 REV1L PDHA1 DUSP12 5830468K18RIK D030014N22RIK DDT RCOR2 RARSL GFM2 1600027N09RIK SALL1 SMN1 X99384 NCOA3 SITPEC TAF5L PLA2G6 TCFCP2L1 MTMR6 GTF2F2 GLI2 BC004012 DDB1 TAF4B EWSR1 SFRS2 RBPSUH 2410018C20RIK CTBP2 ZMYND11 RAD1 DYRK3 HSF2BP DNAJC11 CCNB1 RARA 1700021I09RIK COQ6 TFDP2 DNAJB10 PNPT1 SMARCC1 ARD1 PML 4930453N24RIK 26…	329	2831	1.13e-06		1417055_AT	1417055_at
GO:0003677	DNA binding	5730410I19RIK SKD3 ZFP64 NEUROD1 EIF2B5 TCF15 CHC1 RPA2 MCM3 REV1L REST D030014N22RIK KIF22 TADA2L 2610305D13RIK SETDB1 SALL1 ZFP110 CDC5L SITPEC PLA2G6 ESRRB GTF2F2 GLI2 TCFCP2L3 DDB1 EWSR1 SFRS2 RBPSUH RPA1 ZMYND11 UHRF1 EIF1A TBP TCERG1 KLF5 RARA ORC6L TFDP2 DNAJC2 ERCC3 SMARCC1 FEN1 PML 2610036A22RIK RAD51 ZFP95 BLM SIX4 GTF2H3 PHF2 SOX13 CENTA1 TRP53 ILF3 ORC2L TCFL4 THAP1 ORC1L NR0B1 KLF2 R…	130	905	1.3e-06		1417132_AT	1417132_at
GO:0050874	organismal physiological process	RANBP17 KCNK5 MSH2 2810439M11RIK BMI1 SPNB4 WDR21 AGTRAP RBPSUH CALCA	10	475	2.03e-06		1417138_S_AT	1417138_s_at
GO:0004872	receptor activity	RANBP17 ZFP110 EPHA2 MTVR2 TOMM22 RARA ESRRB AGTRAP NR0B1 CALCA TNPO3 PACE4 WDR31 TRIP13 LENG1 PTCH2	16	569	2.23e-06		1417352_S_AT	1417352_s_at
GO:0005886	plasma membrane	GJB3 KCNK5 9030409G11RIK TGM1 TJP2 WDR5 ASPSCR1 TACSTD1 SLC7A3 KCTD3 NPHS1 CDH1 ENAH TDGF1 EPB4.9	15	538	4.98e-06		1417482_AT	1417482_at
GO:0005730	nucleolus	TBP EXOSC10 RPO1-2 GEMIN4 ILF2 BOP1 RPO1-4 1700021I09RIK LSM1 1190002L16RIK EXOSC5 PAF53 DDX56 RPP40 SNRPN NOL6 POLR2H RPO1-3	18	49	8.16e-06		1417582_S_AT	1417582_s_at
GO:0007165	signal transduction	RANBP17 TLE4 SUPT6H FGF4 AVPI1 FGD1 LTBP4 PACE4 EIF4EBP1 NODAL DNAJA3 HIVEP2 SOCS2 NCOA3 TBL3 STMN2 WDR5 EPHA2 TRH SITPEC SMAD7 SOCS3 SENP2 GLI2 CALCA TDGF1 AKAP12 IMPA2 CATNAL1 RAP2C RASSF1 2610312B22RIK GRB7 PAK4 NPHS1 RBPSUH TAF7 RABIF	38	844	2.03e-05		1417619_AT	1417619_at
GO:0006364	rRNA processing	EXOSC3 DDX56 PNPT1 EXOSC10 BOP1 1700021I09RIK 2610033H07RIK 1190002L16RIK EXOSC5 1500031M22RIK	10	18	4.88e-05		1417911_AT	1417911_at
GO:0016072	rRNA metabolism	EXOSC3 DDX56 PNPT1 EXOSC10 BOP1 1700021I09RIK 2610033H07RIK 1190002L16RIK EXOSC5 1500031M22RIK	10	19	9.15e-05		1417913_AT	1417913_at
GO:0050875	cellular physiological process	ESPL1 RPS6KA6 ZFP64 EIF2B5 PEO1 SLBP CHC1 4933425K02RIK SGSH WDR31 PACE4 AAAS MCF2 POLD2 TGM1 MCM3 IPO11 REV1L PDHA1 5830468K18RIK DUSP12 D030014N22RIK DDT RCOR2 DOC2A RARSL GFM2 1600027N09RIK SOCS2 SALL1 NCOA3 SMN1 X99384 5430413I02RIK TAF5L SITPEC NUP54 PLA2G6 MTMR6 TCFCP2L1 GTF2F2 ASNA1 GLI2 CUL4B DDB1 TAF4B 5730438N18RIK EWSR1 SFRS2 SLC25A13 LMAN2 RBPSUH 2410018C20RIK CTBP2 ZMYND11 RABIF RAD1…	410	3818	9.79e-05		1417949_AT	1417949_at
GO:0008026	ATP-dependent helicase activity	ERCC3 DDX56 EIF4A1 HELB DDX41 DDX20 DDX27 DICER1 DHX9 DHX36 DDX24 XRCC5 DDX3X BLM DHX8	15	44	0.000225		1418006_AT	1418006_at
GO:0008135	translation factor activity, nucleic acid binding	GTF2H3 EIF1A GTF2F1 EIF4A1 EIF2B5 BZW2 TAF4B L3MBTL2 TCEA1 EIF2B1 GSPT1 BRF2 EIF5B 2410018C20RIK GFM2 EEFSEC	16	50	0.000271		1418011_A_AT	1418011_a_at
GO:0008380	RNA splicing	PRPF31 SMN1 PTBP1 MAGOH ZFML DDX20 SF3A1 SFRS2 FNBP3 LSM1 PPP1R8 SF3A3 SNRPA GEMIN5 DHX8	15	54	0.000344		1418012_AT	1418012_at
GO:0016604	nuclear body	PHC1 PRPF31 PML GEMIN4 NOLC1 BMI1 SPNB4 COIL	8	14	0.000399		1418435_AT	1418435_at
GO:0042623	ATPase activity, coupled	EIF4A1 HELB DDX20 DDX27 DDX24 DHX36 ABCF2 ERCC3 DDX56 NSF MCM3 DDX41 RUVBL2 ATP6AP1 DICER1 DHX9 MCM6 XRCC5 RAD51 DDX3X MCM8 BLM DHX8 ATP5L	24	110	0.000439		1418527_A_AT	1418527_a_at
GO:0007046	ribosome biogenesis	EXOSC3 DDX56 PNPT1 EXOSC10 BOP1 1700021I09RIK 2610033H07RIK 2610012O22RIK 1190002L16RIK EXOSC5 1500031M22RIK NOL5A	12	32	0.000577		1418543_S_AT	1418543_s_at
GO:0005694	chromosome	BUB1B RFC3 4930548G07RIK BUB1 ORC2L ORC6L RFC4 SMARCC1 TINF2 CENPH SUV39H2 KIF22 MBD2 2610009I02RIK RAD51 2610040C18RIK MSL31 CDYL DNMT3L RPA1 BANF1 ZFP57	22	99	0.000679		1418569_AT	1418569_at
GO:0008094	DNA-dependent ATPase activity	ERCC3 MCM3 HELB RUVBL2 MCM6 RAD51 XRCC5 MCM8	8	15	0.000707		1418919_AT	1418919_at
GO:0005739	mitochondrion	TOMM70A NME4 GFER D10ERTD214E NDUFA11 GLS2 PEO1 MRPL12 HSPE1 NDUFA7 MRPS5 MRPL28 TXN2 NDG2 BCAT2 1110013G13RIK PDHA1 VARS2 NIPSNAP1 PDHX BCKDHB 4933426K21RIK C1QDC1 COX10 YME1L1 DNAJA3 GFM2 SUCLG2 NEFH LRPPRC TOMM40 MRPS16 MRPS12 TOMM22 LAP3 NIT2 MRPL40 SHMT1 MRPL15 FPGS PHB MRPL36 1190003J15RIK MRPL1 SFXN3 NUBP1 CHTF18 5730438N18RIK CLPP AK3L1 TBC1D15 AKAP1 SLC25A13 GCAT 2210023C10RIK MRPS31 OPA…	58	370	0.000729		1418994_AT	1418994_at
GO:0006520	amino acid metabolism	GOT1 HARS2 FARSLB ACY1 BCAT1 SOCS3 ASNS SHMT1 CTH FARSLA PSPH AK3L1 BCAT2 VARS2 DDT BCKDHB RARSL CTBP2 2210023C10RIK DARS	20	87	0.000729		1419035_S_AT	1419035_s_at
GO:0000377	RNA splicing, via transesterification reactions with bulged adenosine as nucleophile	PRPF31 SMN1 PTBP1 MAGOH ZFML DDX20 SF3A1 SFRS2 FNBP3 LSM1 PPP1R8 SF3A3 SNRPA GEMIN5 DHX8	15	49	0.000729		1419036_AT	1419036_at
GO:0000398	nuclear mRNA splicing, via spliceosome	PRPF31 SMN1 PTBP1 MAGOH ZFML DDX20 SF3A1 SFRS2 FNBP3 LSM1 PPP1R8 SF3A3 SNRPA GEMIN5 DHX8	15	49	0.000729		1419086_AT	1419086_at
GO:0000375	RNA splicing, via transesterification reactions	PRPF31 SMN1 PTBP1 MAGOH ZFML DDX20 SF3A1 SFRS2 FNBP3 LSM1 PPP1R8 SF3A3 SNRPA GEMIN5 DHX8	15	49	0.000729		1419102_AT	1419102_at
GO:0030529	ribonucleoprotein complex	PRPF31 ZFML DDX20 NOLC1 SF3A1 MRPS16 MRPS12 LSM1 MRPL12 MRPL40 1190002L16RIK MRPL15 MRPL36 SF3A3 SNRPA MRPS5 MRPL28 1110033J19RIK MRPL1 API5 RPP40 SFRS2 SNRPN MRPS31 GEMIN5 DHX8	26	127	0.000762		1419351_A_AT	1419351_a_at
GO:0006952	defense response	CALCA RBPSUH 2810439M11RIK RNF17 BMI1 TACSTD1	6	286	0.000925		1419352_AT	1419352_at
GO:0042254	ribosome biogenesis and assembly	EXOSC3 DDX56 PNPT1 EXOSC10 BOP1 1700021I09RIK 2610033H07RIK 2610012O22RIK 1190002L16RIK EXOSC5 1500031M22RIK NOL5A	12	35	0.0013		1419357_AT	1419357_at
GO:0006955	immune response	CALCA RBPSUH 2810439M11RIK BMI1	4	242	0.00151		1419361_AT	1419361_at
GO:0016887	ATPase activity	EIF4A1 HELB DDX20 DDX27 DDX24 DHX36 ABCF2 ERCC3 DDX56 NSF MCM3 DDX41 RUVBL2 ATP6AP1 DICER1 DHX9 MCM6 XRCC5 RAD51 DDX3X MCM8 BLM DHX8 ATP5L	24	119	0.00218		1419494_A_AT	1419494_a_at
GO:0016071	mRNA metabolism	PRPF31 SMN1 EXOSC10 PTBP1 MAGOH ZFML DDX20 SF3A1 LSM1 SLBP PPP1R8 SF3A3 SNRPA SFRS2 SNRPN FNBP3 RNGTT RENT1 GEMIN5 DHX8	20	92	0.00218		1419522_AT	1419522_at
GO:0006350	transcription	5730410I19RIK TLE4 SKD3 ZFP64 4930548G07RIK NEUROD1 RNF134 TCF15 HTATIP MCM3 REST D030014N22RIK MCM6 MBD2 PEM RCOR2 1600027N09RIK RAI1 HIVEP2 SALL1 NCOA3 ZFP110 DDX20 CDC5L SITPEC TAF5L MYBBP1A PLA2G6 WHSC2 TCFCP2L1 ESRRB MTA3 GTF2F2 GLI2 JMJD2C TCFCP2L3 TAF4B TCEA1 MYBL2 EWSR1 CNOT2 TAF5 MSL31 RBPSUH TARDBP CRSP6 POU5F1 HDGFRP2 ZMYND11 JARID1B UHRF1 TBP TCERG1 RPO1-2 SOX2 BMI1 HSF2BP POLR2I KLF5…	109	836	0.0024		1419896_AT	1419896_at
GO:0004888	transmembrane receptor activity	AGTRAP RANBP17 CALCA EPHA2 PTCH2 PACE4	6	266	0.00242		1420086_X_AT	1420086_x_at
GO:0044249	cellular biosynthesis	EIF1A NME4 BCAT1 EIF2B5 BZW2 ASNS MRPL12 B3GNT7 GNPDA1 PRPS1 COQ6 ADSL MRPS5 FARSLA PIGC EIF4EBP1 DPAGT1 NME7 GSPT1 1110013G13RIK BCAT2 ATP6AP1 5830468K18RIK VARS2 IREB2 DDT EIF5B COX10 PMM1 RARSL GFM2 EIF4A1 FARSLB MRPS16 MRPS12 DTYMK AMD1 GNPAT MRPL15 FPGS MRPL36 MRPL1 CTH L3MBTL2 EIF2B1 PSPH AK3L1 PELO QTRT1 2410018C20RIK CTBP2 2210023C10RIK QDPR EEFSEC DARS ATP5L	56	371	0.00297		1420124_S_AT	1420124_s_at
GO:0006261	DNA-dependent DNA replication	CCNE1 MCM3 HELB MSH2 TRP53 MCM6 PEO1 RFC4 MCM8	9	23	0.00327		1420509_AT	1420509_at
GO:0004518	nuclease activity	RPP40 2810028N01RIK EXOSC3 PNPT1 EXOSC10 FEN1 DICER1 D2WSU81E ENPP3 ETOHI2 MRE11A POLE PPP1R8 EXOSC5 EXO1 RENT1 RAD1	17	75	0.00366		1420548_A_AT	1420548_a_at
GO:0006519	amino acid and derivative metabolism	GOT1 SMS HARS2 FARSLB ACY1 BCAT1 SOCS3 AMD1 ASNS SHMT1 CTH FARSLA PSPH AK3L1 BCAT2 VARS2 BCKDHB DDT RARSL CTBP2 2210023C10RIK DARS	22	109	0.004		1420616_AT	1420616_at
GO:0006397	mRNA processing	PRPF31 SMN1 PTBP1 MAGOH ZFML DDX20 SF3A1 LSM1 SLBP PPP1R8 SF3A3 SNRPA SFRS2 SNRPN FNBP3 RNGTT GEMIN5 DHX8	18	82	0.004		1420817_AT	1420817_at
GO:0003743	translation initiation factor activity	EIF1A GTF2F1 EIF4A1 TAF4B EIF2B1 BRF2 BZW2 EIF2B5 EIF5B 2410018C20RIK	10	29	0.00437		1421063_S_AT	1421063_s_at
GO:0016591	DNA-directed RNA polymerase II, holoenzyme	POLR2H GTF2H3 TBP GTF2F1 GTF2F2 TAF5 CRSP6 POLR2I TAF7	9	24	0.00437		1421083_X_AT	1421083_x_at
GO:0000279	M phase	ESPL1 BUB1B ANAPC10 BUB1 AA408556 CCNB1 CCNF TNPO3 CHC1 CCDC5 B130055D15RIK CCNB2 CHFR B130016L12RIK TNFSF5IP1 CENPH RAD51 MRE11A RPA1 KNTC1	20	96	0.00437		1421819_A_AT	1421819_a_at
GO:0043037	translation	FARSLA L3MBTL2 EIF4EBP1 EIF2B1 FARSLB GSPT1 VARS2 IREB2 BZW2 2410018C20RIK 2210023C10RIK RARSL GFM2 DARS	14	52	0.00458		1421867_AT	1421867_at
GO:0007166	cell surface receptor linked signal transduction	RANBP17 TBL3 WDR5 TLE4 EPHA2 SITPEC SMAD7 SOCS3 LTBP4 SENP2 CALCA PACE4 RASSF1 EIF4EBP1 2610312B22RIK NODAL RBPSUH	17	419	0.00458		1421914_S_AT	1421914_s_at
GO:0007155	cell adhesion	CATNAL1 CDH1 ADRM1 NPHS1 BYSL	5	234	0.00458		1422021_AT	1422021_at
GO:0009607	response to biotic stimulus	2810439M11RIK HERPUD1 BMI1 HSF2BP TACSTD1 DICER1 HSP105 CALCA RBPSUH HSPE1 RNF17	11	329	0.00467		1422213_S_AT	1422213_s_at
GO:0004527	exonuclease activity	EXOSC3 2810028N01RIK PNPT1 EXOSC10 FEN1 MRE11A POLE EXOSC5 EXO1 RAD1	10	31	0.00731		1422461_AT	1422461_at
GO:0003678	DNA helicase activity	ERCC3 PEO1 XRCC5 HELB	4	5	0.00731		1422468_AT	1422468_at
GO:0015030	Cajal body	PRPF31 GEMIN4 NOLC1 COIL	4	5	0.00731		1422503_S_AT	1422503_s_at
GO:0005736	DNA-directed RNA polymerase I complex	POLR2H RPO1-2 RPO1-3 RPO1-4	4	5	0.00731		1422769_AT	1422769_at
GO:0000178	exosome (RNase complex)	EXOSC3 PNPT1 EXOSC5 EXOSC2	4	5	0.00731		1422972_S_AT	1422972_s_at
GO:0007028	cytoplasm organization and biogenesis	EXOSC3 DDX56 PNPT1 EXOSC10 BOP1 1700021I09RIK 2610033H07RIK 2610012O22RIK 1190002L16RIK EXOSC5 1500031M22RIK NOL5A	12	43	0.00807		1423064_AT	1423064_at
GO:0031226	intrinsic to plasma membrane	KCNK5 SLC7A3 KCTD3 NPHS1	4	204	0.00827		1423066_AT	1423066_at
GO:0005681	spliceosome complex	API5 ZFML DDX20 SF3A1 SFRS2 SNRPN SF3A3 GEMIN5 SNRPA DHX8	10	32	0.00888		1423102_A_AT	1423102_a_at
GO:0005887	integral to plasma membrane	KCNK5 SLC7A3 KCTD3 NPHS1	4	202	0.00897		1423119_AT	1423119_at
GO:0006399	tRNA metabolism	FARSLA RPP40 METTL1 FARSLB 1110032N12RIK VARS2 2610009I02RIK QTRT1 2210023C10RIK RARSL DARS	11	39	0.0121		1423143_AT	1423143_at
GO:0030554	adenyl nucleotide binding	RPS6KA6 SKD3 BUB1 ULK2 CCT3 HSP105 RIOK2 DHX36 HSPE1 ABCF2 PACE4 DDX56 MCM3 SUPV3L1 SNRK ATP6AP1 GUK1 PIM3 5830468K18RIK KIF22 MCM6 CHEK1 LIG1 MYOHD1 YME1L1 RARSL DHX40 KIF11 EPHA2 DDX20 FARSLB DTYMK GTF2F2 ASNA1 FPGS SEPHS2 NUBP1 KIF18A TEX14 2210023C10RIK RENT1 DHX8 DYRK3 KIF20A DDX27 NME4 DHX35 AURKA COQ6 ORC5L ERCC3 FARSLA MSH2 NME7 DICER1 VARS2 DDX46 RAD51 BLM BUB1B EIF4A1 DDX10 DDX24 ORC1L …	77	579	0.013		1423158_AT	1423158_at
GO:0006629	lipid metabolism	PIGC GNPAT PCYT1B DPAGT1 PLA2G1B PLA2G6	6	227	0.0133		1423170_AT	1423170_at
GO:0005654	nucleoplasm	TBP PRPF31 NOLC1 BMI1 RANGNRF POLR2I SPNB4 TCF15 TFDP2 SMARCC1 HTATIP PML REST POLR2H HIVEP2 SIX4 SOX13 GTF2H3 GTF2F1 GEMIN4 DDX20 SITPEC TCFCP2L1 TCFL4 GTF2F2 GLI2 COIL PHC1 TAF4B TCEA1 ARID1A TAF5 UTF1 CRSP6 GTF2H4 TAF7	36	226	0.0138		1423219_A_AT	1423219_a_at
GO:0004003	ATP-dependent DNA helicase activity	ERCC3 XRCC5 HELB	3	3	0.0149		1423289_A_AT	1423289_a_at
GO:0019827	stem cell maintenance	NODAL FGF4 DICER1	3	3	0.0149		1423303_AT	1423303_at
GO:0009308	amine metabolism	GOT1 SMS HARS2 FARSLB ACY1 BCAT1 SOCS3 AMD1 ASNS GNPDA1 SHMT1 CTH FARSLA PSPH AK3L1 BCAT2 VARS2 BCKDHB DDT RARSL CTBP2 2210023C10RIK DARS	23	126	0.0152		1423479_AT	1423479_at
GO:0044255	cellular lipid metabolism	PIGC GNPAT PCYT1B PLA2G1B	4	188	0.0171		1423599_A_AT	1423599_a_at
GO:0043021	ribonucleoprotein binding	PRPF31 1190002L16RIK GEMIN4 BOP1	4	6	0.0171		1423601_S_AT	1423601_s_at
GO:0005524	ATP binding	RPS6KA6 SKD3 BUB1 ULK2 CCT3 HSP105 RIOK2 DHX36 HSPE1 ABCF2 PACE4 DDX56 MCM3 SUPV3L1 SNRK ATP6AP1 GUK1 PIM3 5830468K18RIK KIF22 MCM6 CHEK1 LIG1 MYOHD1 YME1L1 RARSL DHX40 KIF11 EPHA2 DDX20 FARSLB DTYMK GTF2F2 ASNA1 FPGS SEPHS2 NUBP1 KIF18A TEX14 2210023C10RIK RENT1 DHX8 DYRK3 KIF20A DDX27 NME4 DHX35 AURKA ORC5L ERCC3 FARSLA MSH2 NME7 DICER1 VARS2 DDX46 RAD51 BLM BUB1B EIF4A1 DDX10 DDX24 ORC1L RFC4 …	75	568	0.018		1423703_AT	1423703_at
GO:0007242	intracellular signaling cascade	CATNAL1 RAP2C TBL3 STMN2 SUPT6H GRB7 TRH NPHS1 AVPI1 FGD1 SOCS3 TDGF1 DNAJA3 TAF7 SOCS2 RABIF	16	368	0.0188		1423741_AT	1423741_at
GO:0005509	calcium ion bidning	LTBP4 SLC25A13 TGM1 CDH1 SYT9 PLA2G1B DOC2A	7	234	0.0188		1423748_AT	1423748_at
GO:0009605	response to external stimulus	RANBP17 WBSCR21 MSH2 TRP53 2810439M11RIK BMI1 SPNB4 HSP105 CALCA RBPSUH ASNA1	11	295	0.0188		1423786_AT	1423786_at
GO:0006412	protein biosynthesis	EIF1A EIF2B5 BZW2 MRPL12 B3GNT7 MRPS5 FARSLA PIGC EIF4EBP1 GSPT1 DPAGT1 1110013G13RIK VARS2 5830468K18RIK IREB2 COX10 EIF5B RARSL GFM2 EIF4A1 FARSLB MRPS16 MRPS12 MRPL15 MRPL36 MRPL1 L3MBTL2 EIF2B1 PELO 2410018C20RIK 2210023C10RIK EEFSEC DARS	33	206	0.019		1423826_AT	1423826_at
GO:0030880	RNA polymerase complex	POLR2H RPO1-2 RPO1-3 POLR2I RPO1-4	5	10	0.0194		1423827_S_AT	1423827_s_at
GO:0003899	DNA-directed RNA polymerase activity	POLR2H RPO1-2 POLR2D RPO1-3 POLR3B POLR2I RPO1-4	7	20	0.0253		1423862_AT	1423862_at
GO:0007186	G-protein coupled receptor protein signaling pathway	RANBP17 TBL3 RASSF1 WDR5 CALCA	5	195	0.026		1423871_AT	1423871_at
GO:0009719	response to endogenous stimulus	GTF2H3 TRP53 TRH TDP1 ERCC3 DDB1 FEN1 RAD17 MSH2 PARP1 REV1L CHEK1 MRE11A RAD51 XRCC5 LIG1 POLE GTF2H4 RAD1	19	101	0.0266		1423921_AT	1423921_at
GO:0006351	transcription, DNA-dependent	5730410I19RIK TLE4 SKD3 ZFP64 4930548G07RIK NEUROD1 RNF134 TCF15 MCM3 REST D030014N22RIK MCM6 MBD2 PEM RCOR2 1600027N09RIK RAI1 HIVEP2 SALL1 NCOA3 ZFP110 DDX20 CDC5L SITPEC TAF5L PLA2G6 WHSC2 TCFCP2L1 ESRRB MTA3 GTF2F2 GLI2 JMJD2C TAF4B TCEA1 MYBL2 EWSR1 CNOT2 TAF5 MSL31 RBPSUH TARDBP CRSP6 POU5F1 HDGFRP2 ZMYND11 JARID1B UHRF1 TBP TCERG1 SOX2 BMI1 HSF2BP POLR2I ELYS KLF5 RARA GLS2 TFDP2 PAF53 NFA…	99	800	0.0268		1423971_AT	1423971_at
GO:0009058	biosynthesis	EIF1A NME4 BCAT1 EIF2B5 BZW2 ASNS MRPL12 B3GNT7 GNPDA1 PRPS1 COQ6 ADSL MRPS5 FARSLA PIGC EIF4EBP1 PCYT1B DPAGT1 NME7 GSPT1 1110013G13RIK BCAT2 ATP6AP1 5830468K18RIK VARS2 IREB2 DDT EIF5B COX10 PMM1 RARSL GFM2 EIF4A1 GOT1 FARSLB MRPS16 MRPS12 DTYMK AMD1 GNPAT MRPL15 FPGS MRPL36 MRPL1 CTH L3MBTL2 EIF2B1 PSPH AK3L1 PELO QTRT1 2410018C20RIK GCAT CTBP2 2210023C10RIK QDPR EEFSEC DARS ATP5L	59	433	0.0277		1424116_X_AT	1424116_x_at
GO:0006913	nucleocytoplasmic transport	XPO6 RANBP17 MAGOH IPO11 TRP53 RANGNRF KPNA1 KPNA3 TCFL4 XPO5 AAAS	11	44	0.0284		1424144_AT	1424144_at
GO:0009451	RNA modification	FARSLA FARSLB VARS2 QTRT1 2210023C10RIK RARSL DARS 1500031M22RIK	8	26	0.0284		1424152_AT	1424152_at
GO:0005578	extracellular matrix (sensu Metazoa)	LTBP4 SYT9	2	141	0.0286		1424153_S_AT	1424153_s_at
GO:0043228	non-membrane-bound organelle	KIF20A TBP RFC3 EXOSC10 RPO1-2 ILF2 BOP1 4930548G07RIK BUB1 SPNB4 FGD1 1700021I09RIK LSM1 MRPL12 ORC6L EXOSC5 PAF53 MRPS5 DDX56 SMARCC1 9030409G11RIK TINF2 POLR2H MBD2 NOL6 2610009I02RIK KIF22 RAD51 DNMT3L BANF1 MYOHD1 EPB4.9 LMNB2 NEFH BUB1B KIF11 GEMIN4 STRBP MRPS12 ORC2L MRPS16 RPO1-4 HOOK2 1190002L16RIK RFC4 MRPL15 MRPL36 MRPL1 1110033J19RIK CATNAL1 RPP40 INA KNS2 CENPH SUV39H2 SNRPN SLC25A13…	64	479	0.0286		1424201_A_AT	1424201_a_at
GO:0043232	intracellular non-membrane-bound organelle	KIF20A TBP RFC3 EXOSC10 RPO1-2 ILF2 BOP1 4930548G07RIK BUB1 SPNB4 FGD1 1700021I09RIK LSM1 MRPL12 ORC6L EXOSC5 PAF53 MRPS5 DDX56 SMARCC1 9030409G11RIK TINF2 POLR2H MBD2 NOL6 2610009I02RIK KIF22 RAD51 DNMT3L BANF1 MYOHD1 EPB4.9 LMNB2 NEFH BUB1B KIF11 GEMIN4 STRBP MRPS12 ORC2L MRPS16 RPO1-4 HOOK2 1190002L16RIK RFC4 MRPL15 MRPL36 MRPL1 1110033J19RIK CATNAL1 RPP40 INA KNS2 CENPH SUV39H2 SNRPN SLC25A13…	64	479	0.0286		1424212_AT	1424212_at
GO:0016776	phosphotransferase activity, phosphate group as acceptor	AK3L1 NME7 NME4 GUK1 DTYMK	5	11	0.0292		1424327_AT	1424327_at
							1424328_S_AT	1424328_s_at
							1424333_AT	1424333_at
							1424348_AT	1424348_at
							1424360_AT	1424360_at
							1424385_AT	1424385_at
							1424435_A_AT	1424435_a_at
							1424465_AT	1424465_at
							1424469_A_AT	1424469_a_at
							1424490_AT	1424490_at
							1424504_AT	1424504_at
							1424559_AT	1424559_at
							1424620_AT	1424620_at
							1424630_A_AT	1424630_a_at
							1424643_AT	1424643_at
							1424685_AT	1424685_at
							1424728_AT	1424728_at
							1424887_AT	1424887_at
							1424946_A_AT	1424946_a_at
							1425042_S_AT	1425042_s_at
							1425106_A_AT	1425106_a_at
							1425108_A_AT	1425108_a_at
							1425178_S_AT	1425178_s_at
							1425238_AT	1425238_at
							1425312_S_AT	1425312_s_at
							1425466_AT	1425466_at
							1425859_A_AT	1425859_a_at
							1425922_A_AT	1425922_a_at
							1425964_X_AT	1425964_x_at
							1426286_AT	1426286_at
							1426381_AT	1426381_at
							1426475_AT	1426475_at
							1426495_AT	1426495_at
							1426521_AT	1426521_at
							1426564_AT	1426564_at
							1426631_AT	1426631_at
							1426653_AT	1426653_at
							1426813_AT	1426813_at
							1426837_AT	1426837_at
							1426874_AT	1426874_at
							1426891_AT	1426891_at
							1426974_AT	1426974_at
							1426980_S_AT	1426980_s_at
							1426992_AT	1426992_at
							1427025_AT	1427025_at
							1427047_AT	1427047_at
							1427490_AT	1427490_at
							1427695_A_AT	1427695_a_at
							1427708_A_AT	1427708_a_at
							1427882_AT	1427882_at
							1427931_S_AT	1427931_s_at
							1427983_AT	1427983_at
							1428004_AT	1428004_at
							1428016_A_AT	1428016_a_at
							1428052_A_AT	1428052_a_at
							1428090_AT	1428090_at
							1428142_AT	1428142_at
							1428234_AT	1428234_at
							1428264_AT	1428264_at
							1428277_AT	1428277_at
							1428304_AT	1428304_at
							1428367_AT	1428367_at
							1428426_S_AT	1428426_s_at
							1428452_AT	1428452_at
							1428458_AT	1428458_at
							1428477_AT	1428477_at
							1428515_AT	1428515_at
							1428516_A_AT	1428516_a_at
							1428543_AT	1428543_at
							1428550_AT	1428550_at
							1428566_AT	1428566_at
							1428629_AT	1428629_at
							1428678_S_AT	1428678_s_at
							1428705_AT	1428705_at
							1428706_AT	1428706_at
							1428757_AT	1428757_at
							1428759_S_AT	1428759_s_at
							1428775_AT	1428775_at
							1428823_AT	1428823_at
							1428825_AT	1428825_at
							1428826_AT	1428826_at
							1428832_AT	1428832_at
							1428857_AT	1428857_at
							1428862_AT	1428862_at
							1428882_AT	1428882_at
							1428884_AT	1428884_at
							1428901_AT	1428901_at
							1428908_AT	1428908_at
							1428917_AT	1428917_at
							1428927_AT	1428927_at
							1428950_S_AT	1428950_s_at
							1428951_AT	1428951_at
							1428968_AT	1428968_at
							1429013_AT	1429013_at
							1429054_AT	1429054_at
							1429056_AT	1429056_at
							1429057_AT	1429057_at
							1429095_AT	1429095_at
							1429107_AT	1429107_at
							1429156_AT	1429156_at
							1429174_AT	1429174_at
							1429189_AT	1429189_at
							1429199_S_AT	1429199_s_at
							1429255_AT	1429255_at
							1429259_A_AT	1429259_a_at
							1429268_AT	1429268_at
							1429278_AT	1429278_at
							1429338_A_AT	1429338_a_at
							1429343_AT	1429343_at
							1429359_S_AT	1429359_s_at
							1429366_AT	1429366_at
							1429369_AT	1429369_at
							1429376_S_AT	1429376_s_at
							1429436_AT	1429436_at
							1429493_AT	1429493_at
							1429529_AT	1429529_at
							1429588_AT	1429588_at
							1429597_AT	1429597_at
							1429619_A_AT	1429619_a_at
							1429653_AT	1429653_at
							1429654_AT	1429654_at
							1429655_AT	1429655_at
							1429724_AT	1429724_at
							1429812_AT	1429812_at
							1429818_AT	1429818_at
							1429847_A_AT	1429847_a_at
							1429887_AT	1429887_at
							1429895_AT	1429895_at
							1429932_AT	1429932_at
							1429984_AT	1429984_at
							1430139_AT	1430139_at
							1430289_A_AT	1430289_a_at
							1430293_A_AT	1430293_a_at
							1430368_S_AT	1430368_s_at
							1430423_S_AT	1430423_s_at
							1430515_S_AT	1430515_s_at
							1430536_A_AT	1430536_a_at
							1430778_A_AT	1430778_a_at
							1430780_A_AT	1430780_a_at
							1430875_A_AT	1430875_a_at
							1430981_S_AT	1430981_s_at
							1430990_S_AT	1430990_s_at
							1431039_AT	1431039_at
							1431087_AT	1431087_at
							1431089_AT	1431089_at
							1431096_AT	1431096_at
							1431506_S_AT	1431506_s_at
							1432080_S_AT	1432080_s_at
							1432177_A_AT	1432177_a_at
							1432188_S_AT	1432188_s_at
							1432202_A_AT	1432202_a_at
							1432218_A_AT	1432218_a_at
							1432229_A_AT	1432229_a_at
							1432245_S_AT	1432245_s_at
							1432361_A_AT	1432361_a_at
							1432394_A_AT	1432394_a_at
							1432464_A_AT	1432464_a_at
							1433470_A_AT	1433470_a_at
							1433502_S_AT	1433502_s_at
							1433506_AT	1433506_at
							1433545_S_AT	1433545_s_at
							1433557_AT	1433557_at
							1433596_AT	1433596_at
							1433606_AT	1433606_at
							1433642_AT	1433642_at
							1433651_AT	1433651_at
							1433663_S_AT	1433663_s_at
							1433692_AT	1433692_at
							1433766_AT	1433766_at
							1433789_AT	1433789_at
							1433831_AT	1433831_at
							1433872_AT	1433872_at
							1433873_S_AT	1433873_s_at
							1433927_AT	1433927_at
							1433940_AT	1433940_at
							1433960_AT	1433960_at
							1433974_AT	1433974_at
							1433996_AT	1433996_at
							1434004_AT	1434004_at
							1434012_AT	1434012_at
							1434025_AT	1434025_at
							1434029_AT	1434029_at
							1434057_AT	1434057_at
							1434065_AT	1434065_at
							1434215_AT	1434215_at
							1434220_AT	1434220_at
							1434278_AT	1434278_at
							1434279_AT	1434279_at
							1434280_AT	1434280_at
							1434381_AT	1434381_at
							1434462_AT	1434462_at
							1434544_AT	1434544_at
							1434545_X_AT	1434545_x_at
							1434552_AT	1434552_at
							1434600_AT	1434600_at
							1434683_AT	1434683_at
							1434686_AT	1434686_at
							1434699_AT	1434699_at
							1434711_AT	1434711_at
							1434713_AT	1434713_at
							1434827_AT	1434827_at
							1434867_AT	1434867_at
							1434889_AT	1434889_at
							1434894_AT	1434894_at
							1434911_S_AT	1434911_s_at
							1434934_AT	1434934_at
							1434936_AT	1434936_at
							1434941_S_AT	1434941_s_at
							1434970_A_AT	1434970_a_at
							1435017_AT	1435017_at
							1435054_AT	1435054_at
							1435088_AT	1435088_at
							1435091_AT	1435091_at
							1435118_AT	1435118_at
							1435154_AT	1435154_at
							1435168_AT	1435168_at
							1435182_AT	1435182_at
							1435260_AT	1435260_at
							1435302_AT	1435302_at
							1435326_AT	1435326_at
							1435374_AT	1435374_at
							1435457_AT	1435457_at
							1435528_AT	1435528_at
							1435586_AT	1435586_at
							1435605_AT	1435605_at
							1435657_AT	1435657_at
							1435669_AT	1435669_at
							1435690_AT	1435690_at
							1435695_A_AT	1435695_a_at
							1435705_AT	1435705_at
							1435742_AT	1435742_at
							1435755_AT	1435755_at
							1435783_AT	1435783_at
							1435810_AT	1435810_at
							1435821_S_AT	1435821_s_at
							1435835_AT	1435835_at
							1436020_AT	1436020_at
							1436035_AT	1436035_at
							1436249_AT	1436249_at
							1436281_AT	1436281_at
							1436287_AT	1436287_at
							1436311_AT	1436311_at
							1436349_AT	1436349_at
							1436352_AT	1436352_at
							1436376_S_AT	1436376_s_at
							1436379_AT	1436379_at
							1436446_AT	1436446_at
							1436541_AT	1436541_at
							1436543_AT	1436543_at
							1436574_AT	1436574_at
							1436608_AT	1436608_at
							1436619_AT	1436619_at
							1436728_S_AT	1436728_s_at
							1436896_AT	1436896_at
							1437019_AT	1437019_at
							1437102_AT	1437102_at
							1437115_AT	1437115_at
							1437177_AT	1437177_at
							1437179_AT	1437179_at
							1437186_AT	1437186_at
							1437198_AT	1437198_at
							1437254_AT	1437254_at
							1437283_AT	1437283_at
							1437296_AT	1437296_at
							1437314_A_AT	1437314_a_at
							1437424_AT	1437424_at
							1437494_AT	1437494_at
							1437500_AT	1437500_at
							1437647_AT	1437647_at
							1437752_AT	1437752_at
							1437779_AT	1437779_at
							1437965_AT	1437965_at
							1437988_X_AT	1437988_x_at
							1438021_AT	1438021_at
							1438226_AT	1438226_at
							1438278_A_AT	1438278_a_at
							1438480_A_AT	1438480_a_at
							1438737_AT	1438737_at
							1438750_AT	1438750_at
							1438786_A_AT	1438786_a_at
							1438787_AT	1438787_at
							1438820_AT	1438820_at
							1438967_X_AT	1438967_x_at
							1439024_AT	1439024_at
							1439041_AT	1439041_at
							1439077_AT	1439077_at
							1439091_AT	1439091_at
							1439131_AT	1439131_at
							1439150_X_AT	1439150_x_at
							1439154_AT	1439154_at
							1439295_X_AT	1439295_x_at
							1439695_A_AT	1439695_a_at
							1439960_AT	1439960_at
							1439992_AT	1439992_at
							1440197_AT	1440197_at
							1440202_AT	1440202_at
							1440318_AT	1440318_at
							1440381_AT	1440381_at
							1440867_AT	1440867_at
							1440883_AT	1440883_at
							1440924_AT	1440924_at
							1441098_AT	1441098_at
							1441178_AT	1441178_at
							1441275_AT	1441275_at
							1441279_AT	1441279_at
							1441325_AT	1441325_at
							1441788_S_AT	1441788_s_at
							1441921_X_AT	1441921_x_at
							1442015_AT	1442015_at
							1442094_AT	1442094_at
							1442176_AT	1442176_at
							1442363_AT	1442363_at
							1442408_AT	1442408_at
							1443052_AT	1443052_at
							1443750_S_AT	1443750_s_at
							1443786_AT	1443786_at
							1443807_X_AT	1443807_x_at
							1443892_AT	1443892_at
							1443935_AT	1443935_at
							1443962_AT	1443962_at
							1443986_AT	1443986_at
							1444024_AT	1444024_at
							1444049_AT	1444049_at
							1444051_AT	1444051_at
							1444085_AT	1444085_at
							1444779_S_AT	1444779_s_at
							1445214_AT	1445214_at
							1447021_AT	1447021_at
							1447181_S_AT	1447181_s_at
							1447403_A_AT	1447403_a_at
							1447678_AT	1447678_at
							1447781_S_AT	1447781_s_at
							1447831_S_AT	1447831_s_at
							1447924_AT	1447924_at
							1447934_AT	1447934_at
							1447961_S_AT	1447961_s_at
							1448140_AT	1448140_at
							1448161_A_AT	1448161_a_at
							1448173_A_AT	1448173_a_at
							1448231_AT	1448231_at
							1448419_AT	1448419_at
							1448585_AT	1448585_at
							1448604_AT	1448604_at
							1448624_AT	1448624_at
							1448646_AT	1448646_at
							1448709_AT	1448709_at
							1448777_AT	1448777_at
							1448796_S_AT	1448796_s_at
							1448814_AT	1448814_at
							1448819_AT	1448819_at
							1448845_AT	1448845_at
							1448907_AT	1448907_at
							1448910_AT	1448910_at
							1448971_AT	1448971_at
							1448977_AT	1448977_at
							1448992_AT	1448992_at
							1449040_A_AT	1449040_a_at
							1449050_AT	1449050_at
							1449052_A_AT	1449052_a_at
							1449060_AT	1449060_at
							1449064_AT	1449064_at
							1449115_AT	1449115_at
							1449119_AT	1449119_at
							1449128_AT	1449128_at
							1449141_AT	1449141_at
							1449231_AT	1449231_at
							1449439_AT	1449439_at
							1449504_AT	1449504_at
							1449705_X_AT	1449705_x_at
							1449972_S_AT	1449972_s_at
							1450405_AT	1450405_at
							1450650_AT	1450650_at
							1450710_AT	1450710_at
							1450743_S_AT	1450743_s_at
							1450777_AT	1450777_at
							1450853_AT	1450853_at
							1450865_S_AT	1450865_s_at
							1450938_AT	1450938_at
							1450984_AT	1450984_at
							1451010_AT	1451010_at
							1451012_A_AT	1451012_a_at
							1451087_AT	1451087_at
							1451128_S_AT	1451128_s_at
							1451136_A_AT	1451136_a_at
							1451167_AT	1451167_at
							1451185_AT	1451185_at
							1451192_A_AT	1451192_a_at
							1451249_AT	1451249_at
							1451303_AT	1451303_at
							1451347_AT	1451347_at
							1451397_AT	1451397_at
							1451402_AT	1451402_at
							1451417_AT	1451417_at
							1451477_AT	1451477_at
							1451622_AT	1451622_at
							1451640_A_AT	1451640_a_at
							1451717_S_AT	1451717_s_at
							1451722_S_AT	1451722_s_at
							1451884_A_AT	1451884_a_at
							1451896_A_AT	1451896_a_at
							1452012_A_AT	1452012_a_at
							1452034_AT	1452034_at
							1452062_AT	1452062_at
							1452063_AT	1452063_at
							1452086_AT	1452086_at
							1452119_AT	1452119_at
							1452158_AT	1452158_at
							1452164_AT	1452164_at
							1452168_X_AT	1452168_x_at
							1452172_AT	1452172_at
							1452179_AT	1452179_at
							1452180_AT	1452180_at
							1452215_AT	1452215_at
							1452256_AT	1452256_at
							1452266_AT	1452266_at
							1452314_AT	1452314_at
							1452316_AT	1452316_at
							1452347_AT	1452347_at
							1452364_AT	1452364_at
							1452395_AT	1452395_at
							1452414_S_AT	1452414_s_at
							1452433_AT	1452433_at
							1452438_S_AT	1452438_s_at
							1452446_A_AT	1452446_a_at
							1452534_A_AT	1452534_a_at
							1452580_A_AT	1452580_a_at
							1452665_AT	1452665_at
							1452698_AT	1452698_at
							1452722_A_AT	1452722_a_at
							1452780_AT	1452780_at
							1452795_AT	1452795_at
							1452805_AT	1452805_at
							1452810_AT	1452810_at
							1452811_AT	1452811_at
							1452817_AT	1452817_at
							1452830_S_AT	1452830_s_at
							1452847_AT	1452847_at
							1452873_AT	1452873_at
							1452881_AT	1452881_at
							1452924_AT	1452924_at
							1452949_AT	1452949_at
							1452974_AT	1452974_at
							1452983_AT	1452983_at
							1452996_A_AT	1452996_a_at
							1452999_AT	1452999_at
							1453041_AT	1453041_at
							1453064_AT	1453064_at
							1453069_AT	1453069_at
							1453077_A_AT	1453077_a_at
							1453114_AT	1453114_at
							1453149_AT	1453149_at
							1453165_AT	1453165_at
							1453182_A_AT	1453182_a_at
							1453219_A_AT	1453219_a_at
							1453252_AT	1453252_at
							1453260_A_AT	1453260_a_at
							1453263_AT	1453263_at
							1453380_A_AT	1453380_a_at
							1453433_AT	1453433_at
							1453519_AT	1453519_at
							1453600_AT	1453600_at
							1453628_S_AT	1453628_s_at
							1453727_AT	1453727_at
							1453949_S_AT	1453949_s_at
							1453954_A_AT	1453954_a_at
							1453988_A_AT	1453988_a_at
							1454003_AT	1454003_at
							1454011_A_AT	1454011_a_at
							1454021_A_AT	1454021_a_at
							1454114_A_AT	1454114_a_at
							1454120_A_AT	1454120_a_at
							1454142_A_AT	1454142_a_at
							1454235_A_AT	1454235_a_at
							1454236_A_AT	1454236_a_at
							1454247_A_AT	1454247_a_at
							1454250_AT	1454250_at
							1454559_AT	1454559_at
							1454681_AT	1454681_at
							1454731_AT	1454731_at
							1454744_AT	1454744_at
							1454750_A_AT	1454750_a_at
							1454765_AT	1454765_at
							1454814_S_AT	1454814_s_at
							1454826_AT	1454826_at
							1454841_AT	1454841_at
							1454879_S_AT	1454879_s_at
							1454885_AT	1454885_at
							1454904_AT	1454904_at
							1454910_AT	1454910_at
							1454944_AT	1454944_at
							1455038_AT	1455038_at
							1455087_AT	1455087_at
							1455102_AT	1455102_at
							1455172_AT	1455172_at
							1455183_AT	1455183_at
							1455185_S_AT	1455185_s_at
							1455213_AT	1455213_at
							1455218_AT	1455218_at
							1455223_AT	1455223_at
							1455293_AT	1455293_at
							1455300_AT	1455300_at
							1455312_AT	1455312_at
							1455352_AT	1455352_at
							1455355_AT	1455355_at
							1455387_AT	1455387_at
							1455425_AT	1455425_at
							1455430_AT	1455430_at
							1455476_A_AT	1455476_a_at
							1455539_AT	1455539_at
							1455563_AT	1455563_at
							1455576_AT	1455576_at
							1455637_X_AT	1455637_x_at
							1455668_AT	1455668_at
							1455704_AT	1455704_at
							1455723_AT	1455723_at
							1455749_X_AT	1455749_x_at
							1455832_A_AT	1455832_a_at
							1455878_AT	1455878_at
							1455916_AT	1455916_at
							1455983_AT	1455983_at
							1456094_AT	1456094_at
							1456118_AT	1456118_at
							1456143_AT	1456143_at
							1456163_AT	1456163_at
							1456179_AT	1456179_at
							1456242_AT	1456242_at
							1456352_A_AT	1456352_a_at
							1456383_AT	1456383_at
							1456407_A_AT	1456407_a_at
							1456433_AT	1456433_at
							1456520_AT	1456520_at
							1456521_AT	1456521_at
							1456597_AT	1456597_at
							1456626_A_AT	1456626_a_at
							1456673_AT	1456673_at
							1456783_AT	1456783_at
							1456804_AT	1456804_at
							1456827_AT	1456827_at
							1457034_AT	1457034_at
							1457039_AT	1457039_at
							1457083_AT	1457083_at
							1457281_AT	1457281_at
							1457314_AT	1457314_at
							1457504_AT	1457504_at
							1457744_AT	1457744_at
							1458080_AT	1458080_at
							1458364_S_AT	1458364_s_at
							1458511_AT	1458511_at
							1458668_AT	1458668_at
							1458895_AT	1458895_at
							1459805_X_AT	1459805_x_at
							1459825_X_AT	1459825_x_at
							1459888_AT	1459888_at
							1459901_AT	1459901_at
							1460017_AT	1460017_at
							1460195_AT	1460195_at
							1460246_AT	1460246_at
							1460308_A_AT	1460308_a_at
							1460325_AT	1460325_at
							1460326_AT	1460326_at
							1460350_AT	1460350_at
							1460353_AT	1460353_at
							1460471_AT	1460471_at
							1460549_A_AT	1460549_a_at
							1460602_AT	1460602_at
							1460672_AT	1460672_at
							1460711_AT	1460711_at
							1500031M22RIK	1426290_at	GO:0000154 GO:0000179 GO:0005634 GO:0006364 GO:0008168 GO:0008649 GO:0008757 GO:0016740
							1600027N09RIK	1428366_at	GO:0001558 GO:0005634 GO:0006350 GO:0006355 GO:0016568
							1700021I09RIK	1454957_at	GO:0005634 GO:0005730 GO:0005737 GO:0030490 GO:0042274
							1810037G04RIK	1452637_a_at	GO:0030528
							1810055D05RIK	1423625_a_at	GO:0006457 GO:0051082
							2210013K02RIK	1431284_a_at	GO:0005215 GO:0006810 GO:0006811 GO:0016020 GO:0016021
							2210023C10RIK	1430134_a_at	GO:0004812 GO:0004831 GO:0005524 GO:0005739 GO:0006412 GO:0006418 GO:0006437 GO:0016874
							2310004K06RIK	1417874_at	GO:0005615 GO:0016021
							2310061F22RIK	1428350_at	GO:0016787
							2410003K15RIK	1428495_at	GO:0005615
							2410018C20RIK	1417146_at	GO:0003743 GO:0005525 GO:0005851 GO:0006413
							2410018G23RIK	1439454_x_at	GO:0005615 GO:0016021
							2410075D05RIK	1428551_at	GO:0008168
							2410193C02RIK	1429941_at	GO:0006814 GO:0008508 GO:0016020 GO:0016021
							2510005D08RIK	1418386_at	GO:0003677 GO:0005344 GO:0006306 GO:0008168 GO:0008170 GO:0015671
							2600005C20RIK	1452118_at	GO:0005634
							2610009I02RIK	1428281_at	GO:0000781 GO:0003723 GO:0005694 GO:0007004 GO:0008033 GO:0016829
							2610012O22RIK	1423823_at	GO:0005622 GO:0005634 GO:0007046 GO:0042254
							2610033H07RIK	1423991_at	GO:0005634 GO:0006364 GO:0007046
							2610036A22RIK	1436386_x_at	GO:0003677 GO:0005634
							2610040C18RIK	1453067_at	GO:0000786 GO:0003677 GO:0005634 GO:0005694
							2610305D13RIK	1428604_at	GO:0003677 GO:0005634
							2610312B22RIK	1427876_at	GO:0005554 GO:0005634 GO:0008372 GO:0019221
							2700097O09RIK	1428810_at	GO:0005615 GO:0008168 GO:0016740
							2810028N01RIK	1426609_at	GO:0003723 GO:0004527 GO:0004540 GO:0005634
							2810409H07RIK	1430053_a_at	GO:0005525
							2810418N01RIK	1452598_at	GO:0005634 GO:0006260
							2810439M11RIK	1428661_at	GO:0006954 GO:0006955
							3010021M21RIK	1433664_at	GO:0004840 GO:0006464 GO:0006512
							4930453N24RIK	1423976_at	GO:0004197 GO:0006508 GO:0008233
							4930548G07RIK	1418387_at	GO:0000785 GO:0003677 GO:0003682 GO:0003700 GO:0005634 GO:0006333 GO:0006355
							4930569K13RIK	1428459_at	GO:0005179 GO:0005576 GO:0005615
							4931431C02RIK	1427240_at	GO:0005085 GO:0005525 GO:0051020
							4933405K07RIK	1431865_a_at	GO:0003677 GO:0005634
							4933425K02RIK	1430233_a_at	GO:0006810 GO:0006811 GO:0015297 GO:0016021
							4933426K21RIK	1435532_at	GO:0000004 GO:0005554 GO:0005739 GO:0008372
							5430413I02RIK	1425416_s_at	GO:0005737 GO:0050875
							5730410I19RIK	1433479_at	GO:0003677 GO:0004842 GO:0006355 GO:0006512 GO:0008270 GO:0008907 GO:0015074
							5730438N18RIK	1424211_at	GO:0005488 GO:0005743 GO:0006810 GO:0016021
							5730507H05RIK	1429171_a_at	GO:0000004 GO:0005554 GO:0008372
							5830468K18RIK	1433838_at	GO:0004812 GO:0005524 GO:0006412 GO:0016874
							9030409G11RIK	1431711_a_at	GO:0001533 GO:0030057
							9630033F20RIK	1435929_at	GO:0003824 GO:0008152 GO:0016787
							9630046K23RIK	1426535_at	GO:0005615
							A230083H22RIK	1432198_at	GO:0006810 GO:0006915
							AA408556	1434239_at	GO:0007076
							AA545217	1418334_at	GO:0004674 GO:0005634 GO:0007089 GO:0007090 GO:0016301
							AAAS	1451377_a_at	GO:0005554 GO:0005643 GO:0006913
							ABCF2	1423863_at	GO:0000166 GO:0005524 GO:0006810 GO:0016020 GO:0016887 GO:0017111 GO:0042626
							ACN9	1456614_at	GO:0000004 GO:0005554 GO:0008372
							ACP6	1448445_at	GO:0000004 GO:0003993 GO:0005615
							ACY1	1419173_at	GO:0004046 GO:0005829 GO:0006508 GO:0006520 GO:0008237 GO:0016787
							ADRM1	1419263_a_at	GO:0005515 GO:0007155 GO:0016021
							ADSL	1418372_at	GO:0003824 GO:0004018 GO:0006099 GO:0006164 GO:0009152 GO:0016829
							AF155546	1424323_at	GO:0000004 GO:0005554 GO:0005634 GO:0008372
							AGTRAP	1422965_at	GO:0004872 GO:0004945 GO:0008217
							AI449441	1436738_at	GO:0004386
							AI461933	1436375_at	GO:0000004 GO:0005554 GO:0008372
							AK3L1	1423717_at	GO:0004017 GO:0004765 GO:0005524 GO:0005525 GO:0005739 GO:0008652 GO:0016301 GO:0016740 GO:0016776
							AKAP1	1418279_a_at	GO:0003676 GO:0003723 GO:0005615 GO:0005739 GO:0005783 GO:0016020 GO:0016021 GO:0016301 GO:0019867
							AKAP12	1419706_a_at	GO:0006605 GO:0007165 GO:0008372 GO:0008565 GO:0016301 GO:0030159
							AMD1	1416835_s_at	GO:0004014 GO:0006597 GO:0008295 GO:0016829 GO:0016831
							ANAPC10	1429375_at	GO:0000910 GO:0005515 GO:0005680 GO:0006512 GO:0007049 GO:0007067 GO:0030071
							ANKRD28	1434630_at	GO:0000004 GO:0005554 GO:0008372
							AOF2	1426761_at	GO:0005634 GO:0006350 GO:0006355 GO:0016491 GO:0016568
							APG5L	1415684_at	GO:0000045 GO:0005515 GO:0005737 GO:0005776 GO:0006914
							API5	1439214_a_at	GO:0005681 GO:0006916
							AQR	1433497_at	GO:0000004 GO:0005554 GO:0008372
							ARD1	1417118_a_at	GO:0005515 GO:0005737 GO:0006323 GO:0006475 GO:0007001 GO:0008080 GO:0008415 GO:0016740
							ARID1A	1417440_at	GO:0003677 GO:0005622 GO:0005634 GO:0006325 GO:0016514
							ASH1L	1450072_at	GO:0003677 GO:0005634 GO:0006355 GO:0007049 GO:0008372
							ASNA1	1418292_at	GO:0005524 GO:0006820 GO:0016020 GO:0016787 GO:0046685
							ASNS	1433966_x_at	GO:0004066 GO:0006529 GO:0006541 GO:0008152 GO:0008652 GO:0016874
							ASPSCR1	1423912_at	GO:0000300 GO:0005515 GO:0005792 GO:0005829 GO:0006886 GO:0009898 GO:0012506 GO:0019898 GO:0042593 GO:0046324 GO:0048471
							ATP5L	1448203_at	GO:0005739 GO:0005753 GO:0006754 GO:0006810 GO:0006811 GO:0008553 GO:0015078 GO:0015986 GO:0015992 GO:0016469 GO:0046933 GO:0046961
							ATP6AP1	1449622_s_at	GO:0005524 GO:0005615 GO:0006754 GO:0006810 GO:0006811 GO:0015078 GO:0015986 GO:0015992 GO:0016021 GO:0016469 GO:0016787 GO:0046933 GO:0046961
							ATPAF2	1426474_at	GO:0000004 GO:0005554 GO:0008372
							AURKA	1424511_at	GO:0004672 GO:0004674 GO:0004713 GO:0005524 GO:0006468 GO:0007049 GO:0016301 GO:0016740
							AVPI1	1423122_at	GO:0000187 GO:0005554 GO:0008372
							AW552001	1416709_a_at	GO:0005634
							B130016L12RIK	1452419_at	GO:0007076
							B130055D15RIK	1434426_at	GO:0007076
							B3GNT7	1436321_at	GO:0006486 GO:0008372 GO:0008375 GO:0016740 GO:0016757
							BAG4	1418707_at	GO:0005515 GO:0006457 GO:0006915 GO:0008372 GO:0042981 GO:0051082
							BANF1	1421081_a_at	GO:0003677 GO:0005634 GO:0005694 GO:0015074 GO:0019047
							BC004012	1416249_at	GO:0003951 GO:0008152 GO:0016301 GO:0016740
							BC006705	1451248_at	GO:0008168 GO:0008757 GO:0016740
							BCAT1	1430111_a_at	GO:0003824 GO:0004084 GO:0005829 GO:0008152 GO:0008483 GO:0008652 GO:0009081 GO:0009082 GO:0009083 GO:0016740
							BCAT2	1425764_a_at	GO:0003824 GO:0004084 GO:0005615 GO:0005739 GO:0008152 GO:0008483 GO:0008652 GO:0009081 GO:0009082 GO:0009083 GO:0016740
							BCKDHB	1427153_at	GO:0003826 GO:0003863 GO:0004802 GO:0005615 GO:0005739 GO:0005743 GO:0005947 GO:0006096 GO:0009063 GO:0016491
							BIN1	1425532_a_at	GO:0005515 GO:0005634 GO:0005737 GO:0006897 GO:0007049 GO:0030154 GO:0045786 GO:0048488
							BLM	1448953_at	GO:0003676 GO:0003677 GO:0004386 GO:0005524 GO:0005622 GO:0005634 GO:0006259 GO:0006260 GO:0008026 GO:0016787
							BMI1	1417493_at	GO:0000151 GO:0001501 GO:0004842 GO:0005515 GO:0005634 GO:0006350 GO:0006355 GO:0006959 GO:0007420 GO:0008270 GO:0016567 GO:0016568 GO:0016604 GO:0048103 GO:0050875
							BMS1L	1433636_at	GO:0000004 GO:0005554 GO:0008372 GO:0016787
							BOP1	1423264_at	GO:0005634 GO:0005730 GO:0006364 GO:0007046 GO:0042273 GO:0043021
							BRF2	1429561_at	GO:0000004 GO:0003743 GO:0005554 GO:0008372
							BRPF3	1435225_s_at	GO:0000004 GO:0005554 GO:0007049 GO:0008372
							BSPRY	1450131_a_at	GO:0000004 GO:0005622 GO:0008270
							BUB1	1424046_at	GO:0000775 GO:0000776 GO:0000910 GO:0004672 GO:0004674 GO:0005524 GO:0005634 GO:0006468 GO:0007049 GO:0007067 GO:0016301 GO:0016740
							BUB1B	1416961_at	GO:0000776 GO:0000910 GO:0000940 GO:0004672 GO:0004674 GO:0005524 GO:0005634 GO:0006468 GO:0007049 GO:0007067 GO:0016301 GO:0016740
							BYSL	1422767_at	GO:0005515 GO:0005554 GO:0007155 GO:0008372
							BZW2	1423456_at	GO:0003743 GO:0006446
							C130085G02RIK	1439746_at	GO:0004721
							C1QDC1	1427944_at	GO:0000004 GO:0005554 GO:0005737 GO:0005739
							C330016O10RIK	1451123_at	GO:0006605
							CALCA	1452004_at	GO:0001635 GO:0005102 GO:0005179 GO:0005576 GO:0005615 GO:0005622 GO:0006954 GO:0007218 GO:0007631 GO:0045986
							CASP6	1415995_at	GO:0006508 GO:0006915 GO:0006917 GO:0008233 GO:0008234 GO:0016787 GO:0030693 GO:0042981
							CATNAL1	1420929_at	GO:0005198 GO:0005554 GO:0005829 GO:0005856 GO:0007155 GO:0007266 GO:0015629 GO:0045296
							CCDC5	1424955_at	GO:0000004 GO:0000910 GO:0005554 GO:0007049 GO:0007067 GO:0008372
							CCNB1	1416076_at	GO:0000074 GO:0000910 GO:0005515 GO:0005634 GO:0006468 GO:0007049 GO:0007067 GO:0016301 GO:0016538
							CCNB2	1450920_at	GO:0000074 GO:0000910 GO:0005634 GO:0007049 GO:0007067 GO:0016538
							CCNE1	1416492_at	GO:0000074 GO:0000307 GO:0000910 GO:0005515 GO:0005634 GO:0006270 GO:0006468 GO:0007049 GO:0016301 GO:0016538
							CCNF	1422513_at	GO:0000074 GO:0000320 GO:0000910 GO:0001890 GO:0005634 GO:0007049 GO:0007067 GO:0016538
							CCT3	1449645_s_at	GO:0005515 GO:0005524 GO:0006457 GO:0044267 GO:0051082
							CDC5L	1428092_at	GO:0000910 GO:0003677 GO:0005634 GO:0006355 GO:0006605
							CDCA2	1437251_at	GO:0000004 GO:0005554 GO:0008372
							CDCA7	1428069_at	GO:0000910 GO:0005554 GO:0005634 GO:0042127
							CDCA8	1428480_at	GO:0000004 GO:0005554 GO:0008372
							CDH1	1448261_at	GO:0005509 GO:0005515 GO:0005615 GO:0005886 GO:0005912 GO:0005913 GO:0007155 GO:0007156 GO:0008013 GO:0016020 GO:0016021 GO:0016337 GO:0019538 GO:0043026 GO:0045177 GO:0051260
							CDK5RAP1	1448626_at	GO:0003824 GO:0005506 GO:0005615
							CDK5RAP3	1423067_at	GO:0000004 GO:0005554 GO:0008372
							CDYL	1448935_at	GO:0000785 GO:0003682 GO:0003824 GO:0005634 GO:0006333 GO:0008152
							CENPH	1422016_a_at	GO:0000776 GO:0005515 GO:0007059 GO:0007067
							CENTA1	1433556_at	GO:0003677 GO:0005634
							CHC1	1416962_at	GO:0003677 GO:0005085 GO:0005634 GO:0007049 GO:0007067
							CHEK1	1450677_at	GO:0000077 GO:0000086 GO:0004672 GO:0004674 GO:0004713 GO:0005524 GO:0005634 GO:0006468 GO:0006974 GO:0007049 GO:0016301 GO:0016740
							CHFR	1433550_at	GO:0000151 GO:0000910 GO:0004842 GO:0005634 GO:0006512 GO:0007049 GO:0007067 GO:0008270 GO:0016567 GO:0016874
							CHTF18	1452098_at	GO:0005524 GO:0005634 GO:0005739 GO:0006260 GO:0006457 GO:0016021 GO:0051082
							CKAP2	1434748_at	GO:0000004 GO:0005554 GO:0008372
							CLCN4-2	1415986_at	GO:0005216 GO:0005244 GO:0005247 GO:0006810 GO:0006811 GO:0006821 GO:0016020 GO:0016021
							CLPP	1416615_at	GO:0004252 GO:0005739 GO:0006508 GO:0006515 GO:0008233 GO:0008462 GO:0016787
							CNOT2	1454603_a_at	GO:0000004 GO:0005554 GO:0005634 GO:0006350 GO:0006355 GO:0008372 GO:0030528 GO:0045449
							COBL	1434917_at	GO:0001843
							COIL	1416692_at	GO:0000004 GO:0001674 GO:0005515 GO:0015030
							COMMD10	1428491_at	GO:0000004 GO:0005554 GO:0008372
							COPS4	1416163_at	GO:0005515 GO:0005634 GO:0008180
							COPS7A	1429078_a_at	GO:0000004 GO:0005554 GO:0005634 GO:0008180 GO:0008372
							COQ6	1426902_at	GO:0004497 GO:0005615 GO:0006118 GO:0006725 GO:0006744 GO:0008152 GO:0015997 GO:0016491 GO:0050660
							COX10	1429329_at	GO:0004311 GO:0005739 GO:0018347
							CRSP6	1425473_at	GO:0000119 GO:0003713 GO:0005667 GO:0006357 GO:0030528 GO:0045944
							CTBP2	1434705_at	GO:0003714 GO:0005515 GO:0005634 GO:0006564 GO:0016491 GO:0016616
							CTH	1426243_at	GO:0004123 GO:0006520 GO:0008372 GO:0008652 GO:0016829 GO:0019344
							CUL2	1451231_a_at	GO:0005515 GO:0006512 GO:0007049 GO:0030163
							CUL4B	1417453_at	GO:0007049
							D030014N22RIK	1457078_at	GO:0003676 GO:0003677 GO:0005622 GO:0005634 GO:0006355 GO:0008270
							D10ERTD214E	1416849_at	GO:0005615 GO:0005739
							D15ERTD682E	1448555_at	GO:0008152 GO:0016740
							D16BWG1547E	1437630_at	GO:0005525
							D17ERTD288E	1448839_at	GO:0003677
							D2WSU81E	1434119_at	GO:0004519
							DARS	1423800_at	GO:0003676 GO:0004812 GO:0004815 GO:0005524 GO:0005622 GO:0005737 GO:0006412 GO:0006418 GO:0006422 GO:0016874
							DDB1	1415735_at	GO:0003676 GO:0003677 GO:0003684 GO:0005634 GO:0006281
							DDT	1417103_at	GO:0006583 GO:0016853
							DDX10	1452838_at	GO:0004386 GO:0005524 GO:0016787
							DDX11	1438447_at	GO:0004386
							DDX20	1416751_a_at	GO:0000122 GO:0000398 GO:0003676 GO:0003677 GO:0003723 GO:0004386 GO:0005515 GO:0005524 GO:0005634 GO:0005681 GO:0006397 GO:0008026 GO:0016564 GO:0016787 GO:0017053
							DDX24	1415713_a_at	GO:0003676 GO:0003723 GO:0004386 GO:0005524 GO:0008026 GO:0016787
							DDX27	1424161_at	GO:0003676 GO:0004386 GO:0005524 GO:0005634 GO:0008026 GO:0016787
							DDX3X	1416467_at	GO:0003676 GO:0003677 GO:0003723 GO:0003724 GO:0004386 GO:0005524 GO:0005622 GO:0005634 GO:0008026 GO:0016787
							DDX41	1423814_at	GO:0003676 GO:0003723 GO:0004386 GO:0005524 GO:0005634 GO:0006396 GO:0006915 GO:0007275 GO:0008026 GO:0008360
							DDX46	1424570_at	GO:0003723 GO:0004386 GO:0005524 GO:0016787
							DDX56	1423815_at	GO:0003676 GO:0003723 GO:0004386 GO:0005524 GO:0005634 GO:0005730 GO:0006364 GO:0007046 GO:0008026 GO:0016787
							DHRS10	1429802_at	GO:0000004 GO:0005554 GO:0008372 GO:0016491
							DHX35	1452693_at	GO:0004386 GO:0005524 GO:0005634 GO:0016787
							DHX36	1424397_at	GO:0003676 GO:0004386 GO:0005524 GO:0008026 GO:0016787
							DHX40	1428267_at	GO:0003723 GO:0004386 GO:0005524 GO:0005634 GO:0016787
							DHX8	1426629_at	GO:0000398 GO:0003676 GO:0003723 GO:0003724 GO:0004004 GO:0004386 GO:0005524 GO:0005622 GO:0005634 GO:0005681 GO:0006396 GO:0006397 GO:0006810 GO:0008026 GO:0008380 GO:0016020 GO:0016887 GO:0042626
							DHX9	1425617_at	GO:0003676 GO:0003677 GO:0003723 GO:0003724 GO:0003725 GO:0004386 GO:0005524 GO:0005622 GO:0005634 GO:0008026 GO:0016787
							DIAP1	1421143_at	GO:0003779 GO:0005515 GO:0016043 GO:0017048 GO:0030036
							DICER1	1427941_at	GO:0003676 GO:0003723 GO:0003725 GO:0004386 GO:0004518 GO:0004519 GO:0004525 GO:0005524 GO:0005622 GO:0006396 GO:0008026 GO:0016787 GO:0019827 GO:0030422
							DNAJA2	1417183_at	GO:0006457 GO:0016020 GO:0031072 GO:0051082
							DNAJA3	1420629_a_at	GO:0005083 GO:0005634 GO:0005739 GO:0005829 GO:0006457 GO:0006915 GO:0007264 GO:0031072 GO:0051082
							DNAJB10	1448657_a_at	GO:0006457 GO:0031072 GO:0051082
							DNAJC11	1433880_at	GO:0000004 GO:0005554 GO:0006457 GO:0008372 GO:0051082
							DNAJC2	1417657_s_at	GO:0000085 GO:0003677 GO:0005515 GO:0005634 GO:0006260 GO:0006457 GO:0031072 GO:0051082
							DNB5	1436252_at	GO:0005351 GO:0006810 GO:0015293 GO:0016021
							DND1	1455367_at	GO:0003676 GO:0003723 GO:0007275
							DNMT3L	1425035_s_at	GO:0001701 GO:0005515 GO:0005634 GO:0005720 GO:0005737 GO:0006349 GO:0007283
							DOC2A	1424428_at	GO:0005215 GO:0005509 GO:0005544 GO:0006810 GO:0006887 GO:0008021 GO:0016020 GO:0019717
							DPAGT1	1448549_a_at	GO:0003824 GO:0003975 GO:0005615 GO:0005783 GO:0005789 GO:0006488 GO:0006629 GO:0016020 GO:0016021 GO:0016740 GO:0016757
							DPPA3	1424295_at	GO:0001939 GO:0001940 GO:0005634 GO:0005737 GO:0040016
							DPPA5	1416552_at	GO:0000004 GO:0005554 GO:0008372
							DRG2	1417692_at	GO:0000004 GO:0005525 GO:0005554 GO:0008372
							DTYMK	1452681_at	GO:0004798 GO:0005524 GO:0006233 GO:0006235 GO:0009165 GO:0016301 GO:0016740
							DUSP12	1420636_a_at	GO:0004721 GO:0006470 GO:0008138 GO:0016787
							DYRK3	1424229_at	GO:0004674 GO:0004713 GO:0005524 GO:0008372 GO:0016301 GO:0016740 GO:0018108
							EEFSEC	1416964_at	GO:0003746 GO:0005525 GO:0005634 GO:0006412
							EIF1A	1424343_a_at	GO:0003677 GO:0003743 GO:0006412 GO:0008135 GO:0016281
							EIF2B1	1460730_at	GO:0003743 GO:0005525 GO:0005851 GO:0006412 GO:0006413
							EIF2B3	1434524_at	GO:0000004 GO:0005554 GO:0008372
							EIF2B5	1433886_at	GO:0003677 GO:0003743 GO:0005634 GO:0005737 GO:0006412
							EIF4A1	1430980_a_at	GO:0003676 GO:0003677 GO:0003723 GO:0003743 GO:0004386 GO:0005524 GO:0006412 GO:0008026 GO:0016787
							EIF4EBP1	1417562_at	GO:0005515 GO:0006417 GO:0006445 GO:0006446 GO:0008190 GO:0008286 GO:0008372 GO:0017148 GO:0030371 GO:0045947
							EIF5B	1434605_at	GO:0003743 GO:0005525 GO:0006412 GO:0016740
							ELYS	1424712_at	GO:0003677 GO:0003700 GO:0005634 GO:0005737 GO:0006355 GO:0016363 GO:0045449
							ENAH	1424801_at	GO:0001725 GO:0001843 GO:0005515 GO:0005522 GO:0007275 GO:0007399 GO:0007411 GO:0008154 GO:0015629 GO:0017124 GO:0030027 GO:0030036 GO:0030154 GO:0030175
							ENPP3	1427302_at	GO:0003676 GO:0004519 GO:0009117 GO:0016787
							EPB4.9	1460223_a_at	GO:0000902 GO:0003779 GO:0005200 GO:0005886 GO:0007010 GO:0015629 GO:0051017
							EPHA2	1421151_a_at	GO:0004672 GO:0004674 GO:0004713 GO:0004872 GO:0005003 GO:0005524 GO:0005615 GO:0006468 GO:0007169 GO:0016020 GO:0016021 GO:0016301 GO:0016740 GO:0030182 GO:0048013
							ERAL1	1433753_x_at	GO:0000004 GO:0003723 GO:0005525 GO:0005554 GO:0008372
							ERCC3	1448497_at	GO:0003676 GO:0003677 GO:0004003 GO:0004386 GO:0005524 GO:0005634 GO:0006281 GO:0006289 GO:0006350 GO:0006355 GO:0006974 GO:0008026 GO:0016787
							ERF	1435561_at	GO:0003677 GO:0003700 GO:0004295 GO:0005634 GO:0006350 GO:0006355 GO:0006508
							ESPL1	1433862_at	GO:0000212 GO:0005634 GO:0006508 GO:0007059 GO:0007127 GO:0008233 GO:0008234 GO:0016787 GO:0045143
							ESRRB	1422986_at	GO:0003677 GO:0003700 GO:0003707 GO:0004872 GO:0004879 GO:0005496 GO:0005634 GO:0006350 GO:0006355 GO:0006605
							ETOHI2	1428656_at	GO:0000004 GO:0003723 GO:0004518 GO:0004519 GO:0005554 GO:0005634 GO:0008372 GO:0016787
							ETV5	1450082_s_at	GO:0003677 GO:0005634 GO:0009887
							EWSR1	1417238_at	GO:0003676 GO:0003677 GO:0003723 GO:0005516 GO:0005634 GO:0006350 GO:0006355
							EXO1	1418027_at	GO:0003677 GO:0004518 GO:0004527 GO:0006139 GO:0008409
							EXOSC10	1431832_x_at	GO:0000184 GO:0003676 GO:0003723 GO:0004518 GO:0004527 GO:0005622 GO:0005634 GO:0005730 GO:0006364 GO:0008408 GO:0016787
							EXOSC2	1426630_at	GO:0000178 GO:0003677
							EXOSC3	1431502_a_at	GO:0000178 GO:0003723 GO:0004518 GO:0004527 GO:0005634 GO:0006364 GO:0016787
							EXOSC5	1417167_at	GO:0000175 GO:0000178 GO:0003723 GO:0004518 GO:0004527 GO:0005634 GO:0005730 GO:0005737 GO:0006364 GO:0006396 GO:0016787
							FARSLA	1424907_a_at	GO:0004812 GO:0004826 GO:0005524 GO:0005625 GO:0005737 GO:0006412 GO:0006418 GO:0006432 GO:0009405 GO:0016874
							FARSLB	1423708_a_at	GO:0004812 GO:0004826 GO:0005524 GO:0005737 GO:0006412 GO:0006432 GO:0016874
							FBXO22	1426592_a_at	GO:0006512
							FBXO31	1417969_at	GO:0006512
							FEN1	1421731_a_at	GO:0000287 GO:0003677 GO:0004518 GO:0004519 GO:0004527 GO:0005634 GO:0006260 GO:0006281 GO:0016787 GO:0030145 GO:0048256
							FGD1	1416865_at	GO:0001726 GO:0005085 GO:0005515 GO:0005737 GO:0005794 GO:0005856 GO:0007010 GO:0007242 GO:0008270 GO:0030027
							FGF4	1420085_at	GO:0000074 GO:0005104 GO:0005615 GO:0007165 GO:0008083 GO:0008283 GO:0019827 GO:0030326 GO:0042475
							FKBP4	1416362_a_at	GO:0003755 GO:0005634 GO:0006457 GO:0016853
							FMIP	1452672_at	GO:0005515 GO:0008372 GO:0045650
							FNBP3	1420917_at	GO:0000398 GO:0005515 GO:0006397
							FNTB	1434309_at	GO:0000004 GO:0003824 GO:0004659 GO:0008372 GO:0016740
							FPGS	1460673_at	GO:0004326 GO:0005524 GO:0005615 GO:0005739 GO:0006730 GO:0009396 GO:0016874
							FTSJ3	1451026_at	GO:0000004 GO:0005213 GO:0005554 GO:0008372
							FUBP1	1433482_a_at	GO:0003676 GO:0003677 GO:0003700 GO:0005634 GO:0005737 GO:0006350 GO:0006355 GO:0006817
							FXR1H	1452247_at	GO:0003676 GO:0003723 GO:0007517 GO:0043034
							G630055P03RIK	1426846_at	GO:0005634
							GCAT	1417823_at	GO:0005739 GO:0008152 GO:0008415 GO:0009058 GO:0016740 GO:0016769 GO:0016874
							GDF3	1449288_at	GO:0005125 GO:0005576 GO:0005615 GO:0008083 GO:0040007
							GEMIN4	1433622_at	GO:0000004 GO:0005515 GO:0005730 GO:0015030 GO:0043021
							GEMIN5	1436310_at	GO:0000398 GO:0005634 GO:0005681 GO:0006397
							GFER	1452272_a_at	GO:0005739
							GFM2	1426590_at	GO:0003746 GO:0005525 GO:0005739 GO:0006412 GO:0006414
							GGA3	1438008_at	GO:0000004 GO:0005802 GO:0030306
							GJB3	1416715_at	GO:0005243 GO:0005921 GO:0005922 GO:0007154 GO:0007267 GO:0015285 GO:0016021
							GLE1L	1452033_at	GO:0000004 GO:0005554 GO:0008372
							GLI2	1446086_s_at	GO:0001501 GO:0003677 GO:0003700 GO:0003713 GO:0005634 GO:0005667 GO:0006355 GO:0007165 GO:0008284 GO:0030902 GO:0045941
							GLS2	1435245_at	GO:0003677 GO:0003700 GO:0004359 GO:0005739 GO:0006355 GO:0016787
							GNB1L	1419316_s_at	GO:0000004 GO:0005554 GO:0008372
							GNPAT	1417456_at	GO:0003824 GO:0005777 GO:0005782 GO:0008152 GO:0008415 GO:0008611 GO:0016020 GO:0016044 GO:0016287 GO:0016740
							GNPDA1	1448163_at	GO:0004342 GO:0005975 GO:0006002 GO:0006041 GO:0006044 GO:0007340 GO:0016787 GO:0046370
							GOT1	1450970_at	GO:0003824 GO:0004069 GO:0006520 GO:0008483 GO:0009058 GO:0016740 GO:0016769
							GRB7	1448227_at	GO:0005070 GO:0005829 GO:0007165 GO:0007242
							GRTP1	1425891_a_at	GO:0005096 GO:0005179 GO:0005576
							GSPT1	1426736_at	GO:0000074 GO:0000082 GO:0003746 GO:0003924 GO:0005525 GO:0006412 GO:0006414 GO:0008283
							GTF2F1	1417699_at	GO:0003677 GO:0003713 GO:0003743 GO:0005515 GO:0005634 GO:0005674 GO:0006355 GO:0006366 GO:0006367 GO:0016251
							GTF2F2	1426626_at	GO:0003677 GO:0003702 GO:0004386 GO:0005524 GO:0005634 GO:0005674 GO:0006355 GO:0006367
							GTF2H3	1454092_a_at	GO:0003700 GO:0005634 GO:0005675 GO:0006281 GO:0006289 GO:0006350 GO:0006355 GO:0006974 GO:0008135
							GTF2H4	1417093_a_at	GO:0003700 GO:0005634 GO:0005667 GO:0006281 GO:0006350 GO:0006355 GO:0006974
							GUK1	1416395_at	GO:0004385 GO:0005524 GO:0016301 GO:0016740
							HARS2	1451040_at	GO:0005737 GO:0016787 GO:0016788 GO:0019478
							HCFC1	1421972_s_at	GO:0005634 GO:0007049
							HDGFRP2	1416597_at	GO:0003677 GO:0005634 GO:0006355
							HELB	1419234_at	GO:0004003 GO:0004386 GO:0006261 GO:0006269 GO:0008372
							HERPUD1	1435626_a_at	GO:0005783 GO:0005789 GO:0006464 GO:0006950 GO:0006986 GO:0016021
							HIVEP2	1434904_at	GO:0003700 GO:0005667 GO:0006350 GO:0006355 GO:0007165 GO:0046872
							HMMR	1450157_a_at	GO:0005540
							HOOK2	1419350_at	GO:0000226 GO:0005737 GO:0005856 GO:0008017
							HRB2	1452658_at	GO:0003676 GO:0005634
							HSF2BP	1428640_at	GO:0006366 GO:0006457 GO:0006986 GO:0007283
							HSP105	1423566_a_at	GO:0005515 GO:0005524 GO:0006457 GO:0006986 GO:0009408 GO:0051085
							HSPE1	1422579_at	GO:0005524 GO:0005739 GO:0006457 GO:0006986 GO:0051082
							HTATIP	1433980_at	GO:0003713 GO:0005515 GO:0005667 GO:0045449
							IGF2BP1	1449210_at	GO:0003676
							IGSF9	1420518_a_at	GO:0005615 GO:0016021 GO:0016358 GO:0030425
							ILF2	1417948_s_at	GO:0000004 GO:0003677 GO:0005515 GO:0005634 GO:0005730
							ILF3	1436802_at	GO:0003677 GO:0003723 GO:0003725 GO:0005515 GO:0005622 GO:0005634 GO:0006350 GO:0006355 GO:0006479
							ILVBL	1454658_at	GO:0005615
							IMPA2	1418665_at	GO:0004437 GO:0006020 GO:0006796 GO:0007165 GO:0008372 GO:0008934 GO:0016787
							INA	1418178_at	GO:0005198 GO:0005882 GO:0007399 GO:0030154 GO:0045104
							INSIG2	1417982_at	GO:0005515 GO:0006991
							IPO11	1428096_at	GO:0000059 GO:0005515 GO:0005634 GO:0005643 GO:0005737 GO:0006610 GO:0006810 GO:0008565 GO:0015031
							IREB2	1433527_at	GO:0005737 GO:0006445 GO:0006879 GO:0008152 GO:0016836 GO:0030350 GO:0030371
							JARID1B	1427142_s_at	GO:0003677 GO:0005634 GO:0006355
							JMJD2C	1424458_at	GO:0003676 GO:0003677 GO:0006355
							KCNK5	1421852_at	GO:0005216 GO:0005244 GO:0005261 GO:0005267 GO:0005615 GO:0005624 GO:0005887 GO:0006810 GO:0006811 GO:0006812 GO:0006813 GO:0007588 GO:0016020 GO:0016021
							KCTD3	1436811_at	GO:0005216 GO:0005249 GO:0005515 GO:0006813 GO:0008076 GO:0016020
							KIF11	1452315_at	GO:0003774 GO:0003777 GO:0005524 GO:0005871 GO:0005875 GO:0007017 GO:0007100
							KIF18A	1424107_at	GO:0003774 GO:0005524
							KIF20A	1449207_a_at	GO:0003774 GO:0003777 GO:0005524 GO:0005794 GO:0005875 GO:0006810 GO:0007018 GO:0015031
							KIF22	1423813_at	GO:0000785 GO:0003677 GO:0003774 GO:0003777 GO:0005524 GO:0005634 GO:0005819 GO:0005871 GO:0007017
							KLF2	1448890_at	GO:0003676 GO:0003677 GO:0003700 GO:0005634 GO:0006350 GO:0006355 GO:0008270 GO:0030528 GO:0045941
							KLF3	1421604_a_at	GO:0003676 GO:0003677 GO:0005634 GO:0006350 GO:0006355 GO:0008270
							KLF5	1451021_a_at	GO:0003676 GO:0003677 GO:0005634 GO:0006350 GO:0006355 GO:0008270
							KLHL13	1416242_at	GO:0005515
							KNS2	1428881_at	GO:0003774 GO:0003777 GO:0005871
							KNTC1	1435575_at	GO:0000910 GO:0005634 GO:0007049 GO:0007067
							KPNA1	1419548_at	GO:0005634 GO:0006606 GO:0006810 GO:0006886 GO:0008565 GO:0015031
							KPNA3	1421828_at	GO:0005634 GO:0006606 GO:0006810 GO:0006886 GO:0008565 GO:0015031
							L3MBTL2	1433777_at	GO:0003746 GO:0005634 GO:0005853 GO:0006350 GO:0006355 GO:0006414 GO:0016568 GO:0045449
							LAP3	1450860_at	GO:0000287 GO:0004177 GO:0005622 GO:0005739 GO:0006508 GO:0008233 GO:0016787 GO:0030145
							LEFTY1	1417638_at	GO:0005125 GO:0005160 GO:0005615 GO:0007275 GO:0008083 GO:0016049 GO:0040007
							LEFTY2	1436227_at	GO:0005125 GO:0005615 GO:0007275 GO:0008083
							LENG1	1435965_at	GO:0004872
							LGALS8	1422662_at	GO:0005529
							LIG1	1416641_at	GO:0000910 GO:0003676 GO:0003910 GO:0005524 GO:0005634 GO:0006260 GO:0006310 GO:0006974 GO:0007049 GO:0016874
							LMAN2	1423074_at	GO:0005529 GO:0005615 GO:0005794 GO:0006810 GO:0015031 GO:0016020 GO:0016021
							LMNB2	1448531_at	GO:0005198 GO:0005634 GO:0005638 GO:0005882
							LPIN2	1452836_at	GO:0005634
							LRPPRC	1424353_at	GO:0003697 GO:0005634 GO:0005737 GO:0005739
							LSM1	1423873_at	GO:0000398 GO:0003723 GO:0005634 GO:0005732 GO:0006397 GO:0030529
							LTBP4	1436665_a_at	GO:0005509 GO:0005515 GO:0005578 GO:0007179 GO:0019838 GO:0046879
							MAGOH	1416212_at	GO:0000398 GO:0003723 GO:0005634 GO:0006397 GO:0006406 GO:0006810 GO:0007292 GO:0007530
							MBD2	1417165_at	GO:0000785 GO:0000792 GO:0003677 GO:0003700 GO:0005634 GO:0006306 GO:0006350 GO:0006355
							MBTD1	1417261_at	GO:0005634 GO:0006355 GO:0016568
							MCF2	1419021_at	GO:0005085 GO:0006810 GO:0016358
							MCM3	1426652_at	GO:0000166 GO:0003677 GO:0005524 GO:0005634 GO:0006260 GO:0006270 GO:0006350 GO:0006355 GO:0007049 GO:0008094
							MCM3AP	1448711_at	GO:0005634 GO:0005737
							MCM6	1416251_at	GO:0003677 GO:0005524 GO:0005634 GO:0006260 GO:0006270 GO:0006350 GO:0006355 GO:0007049 GO:0008094
							MCM8	1429557_at	GO:0000166 GO:0003677 GO:0005524 GO:0006260 GO:0006270 GO:0006350 GO:0006355 GO:0007049 GO:0008094 GO:0017111
							MCRS1	1416535_at	GO:0005634
							METTL1	1419122_at	GO:0005215 GO:0006810 GO:0008033 GO:0008168 GO:0008757 GO:0016020 GO:0016740
							MLF1IP	1428518_at	GO:0005515 GO:0005634 GO:0005737
							MORC	1419418_a_at	GO:0005554 GO:0005634 GO:0007283
							MOSPD1	1424280_at	GO:0016021
							MRE11A	1416748_a_at	GO:0004518 GO:0004519 GO:0004527 GO:0005488 GO:0005634 GO:0006259 GO:0006281 GO:0006302 GO:0006810 GO:0006974 GO:0007126 GO:0016787 GO:0030145
							MRPL1	1450948_a_at	GO:0003735 GO:0005762 GO:0006412 GO:0030529
							MRPL12	1452048_at	GO:0003735 GO:0005622 GO:0005739 GO:0005761 GO:0005840 GO:0006412 GO:0030529
							MRPL15	1425189_a_at	GO:0000002 GO:0003735 GO:0005622 GO:0005739 GO:0005762 GO:0005840 GO:0006412
							MRPL28	1416284_at	GO:0003735 GO:0005739 GO:0030529
							MRPL36	1422819_at	GO:0003735 GO:0005554 GO:0005615 GO:0005622 GO:0005739 GO:0005762 GO:0005840 GO:0006412 GO:0030529
							MRPL40	1448849_at	GO:0000004 GO:0003735 GO:0005554 GO:0005739 GO:0030529
							MRPS12	1448799_s_at	GO:0003676 GO:0003735 GO:0005615 GO:0005622 GO:0005739 GO:0005840 GO:0006412 GO:0015935 GO:0030529
							MRPS16	1448869_a_at	GO:0003735 GO:0005622 GO:0005739 GO:0005840 GO:0006412 GO:0030529
							MRPS27	1433646_at	GO:0003735 GO:0005615
							MRPS31	1417737_at	GO:0003677 GO:0003735 GO:0005634 GO:0005739 GO:0006355 GO:0030529
							MRPS5	1448488_at	GO:0003735 GO:0005622 GO:0005739 GO:0005840 GO:0006412 GO:0030529
							MSH2	1416988_at	GO:0003677 GO:0003684 GO:0005524 GO:0005634 GO:0006259 GO:0006281 GO:0006298 GO:0006301 GO:0006974 GO:0007050 GO:0008340 GO:0010165 GO:0045910
							MSL31	1448645_at	GO:0000785 GO:0003682 GO:0005634 GO:0006333 GO:0006350 GO:0006355 GO:0016568
							MTA3	1451352_s_at	GO:0000004 GO:0003677 GO:0003700 GO:0005554 GO:0005634 GO:0005737 GO:0006355
							MTMR6	1425485_at	GO:0004721 GO:0004722 GO:0004725 GO:0004727 GO:0006470 GO:0008138 GO:0016787
							MTVR2	1417725_a_at	GO:0004872
							MYBBP1A	1423430_at	GO:0005515 GO:0006118 GO:0016481 GO:0016564
							MYBL2	1454946_at	GO:0000074 GO:0003677 GO:0005622 GO:0005634 GO:0006350 GO:0006355 GO:0050875
							MYOHD1	1452880_at	GO:0003774 GO:0003779 GO:0005516 GO:0005524 GO:0016459
							MYST4	1423508_at	GO:0003677 GO:0004406 GO:0005634 GO:0016573 GO:0016740
							NANOG	1429388_at	GO:0003677 GO:0005634 GO:0017145
							NASP	1416043_at	GO:0005515 GO:0005634 GO:0042393
							NCOA3	1422737_at	GO:0003713 GO:0004871 GO:0005634 GO:0006350 GO:0006355 GO:0007165 GO:0008415 GO:0016740
							NDG2	1436990_s_at	GO:0005739
							NDUFA11	1429708_at	GO:0005739 GO:0005743 GO:0008565 GO:0015031 GO:0016021 GO:0016491
							NDUFA7	1422976_x_at	GO:0003954 GO:0005624 GO:0005739 GO:0005743 GO:0005747 GO:0008137 GO:0016491 GO:0042773
							NEFH	1424847_at	GO:0005198 GO:0005739 GO:0005882 GO:0005883 GO:0045104
							NEUROD1	1426412_at	GO:0001654 GO:0003677 GO:0005634 GO:0006350 GO:0006355 GO:0007275 GO:0007399 GO:0016563 GO:0030154
							NFATC2IP	1434836_at	GO:0005515 GO:0005634 GO:0006355
							NIPSNAP1	1456748_a_at	GO:0000004 GO:0005554 GO:0005739 GO:0008372
							NIT2	1418763_at	GO:0005739 GO:0006807 GO:0016787 GO:0016810
							NME4	1416798_a_at	GO:0000166 GO:0000287 GO:0004550 GO:0005524 GO:0005615 GO:0005739 GO:0006183 GO:0006228 GO:0006241 GO:0009117 GO:0016301 GO:0016740
							NME7	1418217_at	GO:0000166 GO:0000287 GO:0004550 GO:0005524 GO:0006183 GO:0006228 GO:0006241 GO:0009117 GO:0016301 GO:0016740
							NODAL	1422057_at	GO:0005125 GO:0005615 GO:0007179 GO:0007275 GO:0007368 GO:0008083 GO:0009952 GO:0016477 GO:0019827 GO:0045165
							NOL1	1424019_at	GO:0000004 GO:0005554 GO:0008168 GO:0008372 GO:0016740
							NOL5A	1426533_at	GO:0005634 GO:0007046
							NOL6	1424472_at	GO:0000004 GO:0005554 GO:0005730
							NOLC1	1450087_a_at	GO:0005515 GO:0005634 GO:0005654 GO:0007000 GO:0015030 GO:0030532
							NPHS1	1422142_at	GO:0000165 GO:0005515 GO:0005615 GO:0005887 GO:0007155 GO:0007254 GO:0016020 GO:0016021
							NPM3	1423522_at	GO:0003676 GO:0005634 GO:0006457 GO:0051082
							NR0B1	1417760_at	GO:0003677 GO:0003700 GO:0003707 GO:0004872 GO:0004879 GO:0005634 GO:0005737 GO:0006350 GO:0006355 GO:0016481 GO:0016564
							NSF	1422456_at	GO:0000166 GO:0000287 GO:0005524 GO:0005783 GO:0005794 GO:0006810 GO:0015031 GO:0016787 GO:0017111 GO:0019905 GO:0042623
							NUBP1	1418905_at	GO:0000166 GO:0005524 GO:0005739
							NUFIP1	1448802_at	GO:0003723 GO:0005634
							NUP133	1451111_at	GO:0005215 GO:0005634 GO:0005643 GO:0006810 GO:0015031 GO:0050658
							NUP160	1418530_at	GO:0003993 GO:0005634 GO:0006810
							NUP35	1426447_at	GO:0015288 GO:0016021 GO:0019867
							NUP43	1432187_at	GO:0005634 GO:0006810 GO:0015031 GO:0015288 GO:0016021 GO:0019867
							NUP54	1432539_a_at	GO:0005634 GO:0006810
							ODF2	1426040_a_at	GO:0005200
							OPA1	1449214_a_at	GO:0003774 GO:0003924 GO:0005525 GO:0005739
							ORC1L	1422663_at	GO:0000166 GO:0003677 GO:0005524 GO:0005634 GO:0006260
							ORC2L	1418226_at	GO:0000808 GO:0000939 GO:0003688 GO:0005634 GO:0005664 GO:0006260
							ORC5L	1415830_at	GO:0005524 GO:0005634 GO:0006260
							ORC6L	1417037_at	GO:0003677 GO:0005634 GO:0005664 GO:0006260
							PACE4	1426981_at	GO:0004252 GO:0004289 GO:0004714 GO:0005524 GO:0006468 GO:0006508 GO:0007169 GO:0007354 GO:0007368 GO:0008233 GO:0016020 GO:0016787
							PAF53	1419058_at	GO:0005515 GO:0005730 GO:0009303
							PAK4	1428548_at	GO:0000902 GO:0004672 GO:0004674 GO:0004713 GO:0005524 GO:0005794 GO:0006468 GO:0006928 GO:0007165 GO:0016301 GO:0016740
							PARP1	1422502_at	GO:0000723 GO:0003677 GO:0003950 GO:0005515 GO:0005622 GO:0005634 GO:0006259 GO:0006281 GO:0006284 GO:0006471 GO:0006974 GO:0016740 GO:0016757 GO:0040009
							PCYT1B	1436124_at	GO:0008654 GO:0016740 GO:0016779
							PDCD7	1416377_at	GO:0005634 GO:0006355 GO:0006915
							PDHA1	1449137_at	GO:0004738 GO:0004739 GO:0005615 GO:0005739 GO:0006096 GO:0008152 GO:0016491 GO:0016624
							PDHX	1456090_at	GO:0005489 GO:0005515 GO:0005739 GO:0005967 GO:0008152 GO:0008415
							PELO	1434071_a_at	GO:0005634 GO:0006412
							PEM	1423429_at	GO:0003677 GO:0003700 GO:0005634 GO:0005737 GO:0006355
							PEO1	1434168_at	GO:0003678 GO:0005739 GO:0006268
							PHB	1448563_at	GO:0005739 GO:0006259
							PHC1	1423212_at	GO:0003677 GO:0005515 GO:0005634 GO:0007275 GO:0016604
							PHF2	1434924_at	GO:0003677 GO:0005634 GO:0006355
							PHLDA2	1417837_at	GO:0005737 GO:0009887
							PIGC	1424189_at	GO:0003824 GO:0005783 GO:0005789 GO:0006506 GO:0016021
							PIK3C3	1425580_a_at	GO:0016301
							PIM3	1451069_at	GO:0004672 GO:0004674 GO:0005524 GO:0006468 GO:0016301 GO:0016740
							PIR	1429001_at	GO:0005634
							PITPNB	1420307_a_at	GO:0001701 GO:0005543 GO:0005622 GO:0006810 GO:0008289
							PLA2G1B	1416626_at	GO:0004623 GO:0005102 GO:0005509 GO:0005576 GO:0005615 GO:0006950 GO:0008283 GO:0009395 GO:0016042 GO:0016787
							PLA2G6	1422147_a_at	GO:0003677 GO:0003700 GO:0006355 GO:0016042 GO:0016787
							PML	1448757_at	GO:0000151 GO:0003677 GO:0004842 GO:0005515 GO:0005622 GO:0005634 GO:0006350 GO:0006355 GO:0008270 GO:0016567 GO:0016605 GO:0030578
							PMM1	1424167_a_at	GO:0003824 GO:0004615 GO:0005737 GO:0008152 GO:0016853 GO:0019307
							PNPT1	1452676_a_at	GO:0000178 GO:0003723 GO:0004518 GO:0004527 GO:0004553 GO:0005615 GO:0005634 GO:0005975 GO:0006364 GO:0016787
							POGZ	1434650_at	GO:0003676 GO:0005634 GO:0007275 GO:0008270
							POLD2	1448277_at	GO:0003887 GO:0005634 GO:0006260 GO:0016740 GO:0016779
							POLE	1448650_a_at	GO:0000166 GO:0003677 GO:0003887 GO:0005634 GO:0006260 GO:0006281 GO:0006974 GO:0008408 GO:0016740 GO:0016779
							POLR2D	1424258_at	GO:0003899 GO:0005634 GO:0006350 GO:0016740 GO:0016779
							POLR2H	1424473_at	GO:0003677 GO:0003899 GO:0005634 GO:0005665 GO:0005666 GO:0005736 GO:0006350 GO:0008270 GO:0016740
							POLR2I	1428494_a_at	GO:0003899 GO:0005634 GO:0005665 GO:0006350 GO:0006366 GO:0008270 GO:0016740 GO:0016779
							POLR3B	1443466_s_at	GO:0003677 GO:0003899 GO:0005634 GO:0006350 GO:0016740 GO:0016779
							POU5F1	1417945_at	GO:0003677 GO:0003700 GO:0005634 GO:0006350 GO:0006355 GO:0006366
							PPP1R8	1424554_at	GO:0000287 GO:0000398 GO:0003723 GO:0004518 GO:0004519 GO:0004864 GO:0004865 GO:0005515 GO:0005634 GO:0006401 GO:0008283 GO:0008599 GO:0008995 GO:0016787
							PPP2CZ	1453127_at	GO:0005515 GO:0006470 GO:0015071
							PPP5C	1424115_at	GO:0004721 GO:0004722 GO:0005515 GO:0005634 GO:0005737 GO:0005829 GO:0006470 GO:0008287 GO:0016787 GO:0030145
							PRCC	1449250_at	GO:0050875
							PRDM5	1432057_a_at	GO:0005634
							PRPF31	1448633_at	GO:0000351 GO:0000398 GO:0005515 GO:0015030 GO:0016607 GO:0043021 GO:0046540
							PRPS1	1416052_at	GO:0000287 GO:0004749 GO:0006144 GO:0007399 GO:0009116 GO:0009156 GO:0009165 GO:0016301 GO:0016740 GO:0016978
							PSMD11	1429370_a_at	GO:0005829
							PSPH	1415673_at	GO:0000287 GO:0004647 GO:0006563 GO:0006564 GO:0008152 GO:0016787
							PSTK	1434516_at	GO:0016787
							PTBP1	1424874_a_at	GO:0000398 GO:0003676 GO:0003723 GO:0005634 GO:0006397
							PTCH2	1422655_at	GO:0004872 GO:0008158 GO:0016020 GO:0016021
							PXMP3	1420711_a_at	GO:0000151 GO:0001764 GO:0004842 GO:0005777 GO:0007031 GO:0007399 GO:0008270 GO:0016021 GO:0016567
							QDPR	1423664_at	GO:0004155 GO:0006729 GO:0008152 GO:0016491
							QTRT1	1450630_at	GO:0006400 GO:0008033 GO:0008479 GO:0008616 GO:0016740 GO:0016757
							RABIF	1419927_s_at	GO:0005085 GO:0006810 GO:0007264 GO:0015031
							RAD1	1448414_at	GO:0004527 GO:0005634 GO:0006281
							RAD17	1448762_at	GO:0006974
							RAD51	1418281_at	GO:0000166 GO:0000793 GO:0000794 GO:0003677 GO:0003684 GO:0005515 GO:0005524 GO:0005634 GO:0006281 GO:0006310 GO:0006974 GO:0007126 GO:0008094
							RAI1	1453200_at	GO:0003677 GO:0006355
							RANBP17	1421020_at	GO:0000059 GO:0001584 GO:0005634 GO:0005643 GO:0005737 GO:0006810 GO:0006913 GO:0007186 GO:0007601 GO:0008536 GO:0008565 GO:0015031 GO:0016021
							RANBP6	1435167_at	GO:0005634 GO:0006810 GO:0015031
							RANGNRF	1448740_at	GO:0005085 GO:0005654 GO:0006913 GO:0008536
							RAP2C	1428119_a_at	GO:0003924 GO:0005525 GO:0007165 GO:0007264 GO:0016020
							RARA	1450180_a_at	GO:0001657 GO:0003677 GO:0003700 GO:0003707 GO:0003708 GO:0004872 GO:0004879 GO:0005515 GO:0005634 GO:0005737 GO:0006350 GO:0006355 GO:0030528
							RARSL	1424209_at	GO:0004812 GO:0004814 GO:0005524 GO:0006412 GO:0006418 GO:0006420 GO:0016874
							RASSF1	1441737_s_at	GO:0007218
							RBM19	1451365_at	GO:0003676
							RBM27	1456058_at	GO:0005634
							RBPMS	1437161_x_at	GO:0003676 GO:0003723
							RBPMS2	1424008_a_at	GO:0003676 GO:0003723
							RBPSUH	1418114_at	GO:0001525 GO:0001837 GO:0003677 GO:0005634 GO:0006350 GO:0006355 GO:0007219 GO:0007507 GO:0008284 GO:0016563 GO:0030183 GO:0042742
							RCOR2	1417302_at	GO:0003714 GO:0005515 GO:0005634 GO:0006355 GO:0016481
							RDH14	1417438_at	GO:0005615 GO:0008152 GO:0016491
							RENT1	1419685_at	GO:0000184 GO:0004386 GO:0005524 GO:0009307 GO:0015668 GO:0016787
							REST	1425564_at	GO:0003677 GO:0005515 GO:0016564 GO:0017053 GO:0045892
							REV1L	1422624_at	GO:0000287 GO:0003677 GO:0005622 GO:0005634 GO:0006259 GO:0006281 GO:0006974 GO:0016740 GO:0016779 GO:0017125 GO:0042276
							RFC3	1432538_a_at	GO:0000166 GO:0003677 GO:0005634 GO:0005663 GO:0006260
							RFC4	1438161_s_at	GO:0000166 GO:0003677 GO:0005524 GO:0005634 GO:0005660 GO:0005663 GO:0006260 GO:0006271
							RIOK2	1423481_at	GO:0004674 GO:0005524 GO:0016301 GO:0016740
							RNF134	1424081_at	GO:0000122 GO:0005515 GO:0005634 GO:0016564 GO:0019904
							RNF138	1419368_a_at	GO:0000004 GO:0005554 GO:0005634 GO:0006512 GO:0008372
							RNF17	1425708_at	GO:0000151 GO:0004842 GO:0006952 GO:0008270 GO:0009279 GO:0016567
							RNGTT	1425844_a_at	GO:0003676 GO:0003824 GO:0004484 GO:0004721 GO:0004725 GO:0005634 GO:0006370 GO:0006397 GO:0006470 GO:0016740 GO:0016779 GO:0016787
							RNPC1	1421265_a_at	GO:0003676 GO:0003723
							RPA1	1423293_at	GO:0000793 GO:0003676 GO:0003677 GO:0003682 GO:0005634 GO:0006260 GO:0007126
							RPA2	1416433_at	GO:0003676 GO:0003677 GO:0005634 GO:0006260
							RPO1-2	1416126_at	GO:0003677 GO:0003899 GO:0005515 GO:0005634 GO:0005730 GO:0005736 GO:0006350 GO:0016740 GO:0016779
							RPO1-3	1451120_at	GO:0003677 GO:0003899 GO:0005515 GO:0005634 GO:0005736 GO:0006350 GO:0016740 GO:0016779
							RPO1-4	1417775_at	GO:0003677 GO:0003899 GO:0005515 GO:0005634 GO:0005736 GO:0006350 GO:0016740 GO:0016779
							RPP40	1424792_at	GO:0001682 GO:0004526 GO:0005655
							RPS6KA6	1429759_at	GO:0003735 GO:0004672 GO:0004674 GO:0004713 GO:0005524 GO:0006468 GO:0016301 GO:0016740
							RUVBL2	1422482_at	GO:0000166 GO:0004386 GO:0005524 GO:0005634 GO:0006310 GO:0006350 GO:0008722 GO:0016787
							SALL1	1450489_at	GO:0003676 GO:0003677 GO:0005554 GO:0005634 GO:0006350 GO:0006355 GO:0008270 GO:0009887
							SART3	1417547_at	GO:0003676 GO:0003723 GO:0005622 GO:0005634 GO:0006396
							SDC3	1450027_at	GO:0008092 GO:0016020 GO:0016021
							SENP2	1425465_a_at	GO:0005634 GO:0006508 GO:0006512 GO:0008233 GO:0008234 GO:0016055 GO:0016787
							SEPHS2	1418325_at	GO:0003824 GO:0004756 GO:0005524 GO:0016740
							SERPINB9	1422601_at	GO:0004866 GO:0004867 GO:0008233
							SETDB1	1416670_at	GO:0001833 GO:0003676 GO:0003677 GO:0005634 GO:0008168 GO:0008270 GO:0016568 GO:0016740 GO:0018024
							SF3A1	1449333_at	GO:0000398 GO:0003723 GO:0005634 GO:0005681 GO:0006396 GO:0006397 GO:0031202
							SF3A3	1432488_a_at	GO:0000398 GO:0003676 GO:0005634 GO:0005681 GO:0006397 GO:0008270
							SFRS2	1415807_s_at	GO:0000398 GO:0003676 GO:0003677 GO:0003723 GO:0005515 GO:0005634 GO:0005681 GO:0006376 GO:0006397
							SFXN3	1417893_at	GO:0005739 GO:0006810 GO:0006812 GO:0006826 GO:0008324 GO:0016020 GO:0016021
							SGOL2	1437370_at	GO:0003677 GO:0005634
							SGSH	1438731_at	GO:0005764 GO:0008484 GO:0016787 GO:0030201
							SHMT1	1422198_a_at	GO:0004372 GO:0005739 GO:0006544 GO:0006563 GO:0006730 GO:0016740
							SITPEC	1417080_a_at	GO:0001707 GO:0003700 GO:0003702 GO:0004871 GO:0005515 GO:0005667 GO:0006357 GO:0007178 GO:0030509
							SIVA	1418377_a_at	GO:0005175 GO:0005515 GO:0005737 GO:0006915 GO:0006917 GO:0043065
							SIX4	1425767_a_at	GO:0003677 GO:0003700 GO:0005634 GO:0005667 GO:0006355 GO:0007275
							SKD3	1416541_at	GO:0000166 GO:0003677 GO:0003700 GO:0005524 GO:0006355 GO:0017111
							SLBP	1415715_at	GO:0003723 GO:0005634 GO:0006397
							SLC25A13	1449481_at	GO:0003774 GO:0005313 GO:0005488 GO:0005509 GO:0005739 GO:0005743 GO:0006810 GO:0007517 GO:0015810 GO:0016020 GO:0016021 GO:0016459 GO:0019866
							SLC35F2	1429154_at	GO:0016021
							SLC39A9	1452765_at	GO:0006810 GO:0016021
							SLC7A3	1417022_at	GO:0005279 GO:0005887 GO:0006810 GO:0006865 GO:0015171 GO:0015181 GO:0015189 GO:0015326 GO:0015359 GO:0015809 GO:0015819 GO:0016020 GO:0016021
							SMAD7	1423389_at	GO:0005622 GO:0006350 GO:0006355 GO:0007179 GO:0007182 GO:0008372
							SMARCC1	1423417_at	GO:0000785 GO:0003677 GO:0003682 GO:0005622 GO:0005634 GO:0006323 GO:0006333 GO:0006350 GO:0006355 GO:0009887 GO:0016514 GO:0016568
							SMN1	1426596_a_at	GO:0000245 GO:0003676 GO:0003723 GO:0005634 GO:0005737 GO:0006397
							SMPDL3B	1417300_at	GO:0005615 GO:0005975 GO:0016787 GO:0016798
							SMS	1421052_a_at	GO:0003824 GO:0008215 GO:0008372 GO:0016740 GO:0016768
							SMYD5	1425479_at	GO:0000004 GO:0005554 GO:0005634 GO:0008372
							SNRK	1425678_a_at	GO:0004672 GO:0004674 GO:0004713 GO:0005524 GO:0006468 GO:0016301
							SNRPA	1417274_at	GO:0000398 GO:0003676 GO:0003723 GO:0005634 GO:0005681 GO:0006397 GO:0030529
							SNRPN	1435716_x_at	GO:0003723 GO:0005634 GO:0005681 GO:0005732 GO:0006397 GO:0030529
							SOCS2	1418507_s_at	GO:0001558 GO:0007165 GO:0007242 GO:0040014 GO:0045666
							SOCS3	1416576_at	GO:0001558 GO:0001932 GO:0005515 GO:0007165 GO:0007242 GO:0046627
							SOX13	1450191_a_at	GO:0003677 GO:0003700 GO:0005634 GO:0005667 GO:0006355
							SOX2	1416967_at	GO:0001708 GO:0003677 GO:0003700 GO:0005634 GO:0005737 GO:0006350 GO:0006355
							SPINT2	1451935_a_at	GO:0004866 GO:0004867 GO:0005615 GO:0008233 GO:0016021
							SPNB4	1425116_a_at	GO:0003779 GO:0005200 GO:0005737 GO:0005856 GO:0007016 GO:0007605 GO:0008091 GO:0008360 GO:0016020 GO:0016192 GO:0016363 GO:0016605 GO:0019226 GO:0030424 GO:0030506 GO:0043203
							STMN2	1423280_at	GO:0005515 GO:0007242 GO:0016020 GO:0030426
							STRBP	1426411_a_at	GO:0003723 GO:0003725 GO:0003727 GO:0006355 GO:0006928 GO:0007286 GO:0015630
							SUCLG2	1427441_a_at	GO:0003824 GO:0004777 GO:0005739 GO:0006099 GO:0008152 GO:0016874
							SUGT1	1426425_at	GO:0006512
							SUPT6H	1417628_at	GO:0003676 GO:0003723 GO:0005634 GO:0006139 GO:0007242 GO:0016788
							SUPV3L1	1460557_at	GO:0003723 GO:0005524 GO:0016787
							SUV39H2	1422979_at	GO:0000785 GO:0003682 GO:0005634 GO:0005720 GO:0006333 GO:0008168 GO:0008270 GO:0008276 GO:0016568 GO:0016740 GO:0018024
							SYT9	1423258_at	GO:0005215 GO:0005509 GO:0006810 GO:0008021 GO:0016020 GO:0016021 GO:0045202
							TACSTD1	1416579_a_at	GO:0005615 GO:0005886 GO:0006952 GO:0016021
							TADA2L	1452310_at	GO:0003677
							TADA3L	1417467_a_at	GO:0005515 GO:0005634 GO:0006350 GO:0006355 GO:0030374
							TAF4B	1431193_at	GO:0003743 GO:0005667 GO:0006366 GO:0016251
							TAF5	1435474_at	GO:0003700 GO:0005634 GO:0005669 GO:0006350 GO:0006355 GO:0030528 GO:0045449
							TAF5L	1448195_at	GO:0005634 GO:0006350 GO:0006355 GO:0030528 GO:0045449
							TAF7	1423169_at	GO:0003700 GO:0003702 GO:0005634 GO:0005669 GO:0006350 GO:0006355 GO:0006366 GO:0030520 GO:0045449
							TARBP2	1423616_at	GO:0003723 GO:0003725 GO:0005622 GO:0005634
							TARDBP	1434419_s_at	GO:0003676 GO:0003677 GO:0003723 GO:0005634 GO:0006350 GO:0006355
							TBC1D15	1416061_at	GO:0005096 GO:0005739
							TBL3	1415750_at	GO:0005057 GO:0007199
							TBP	1426469_a_at	GO:0000120 GO:0003677 GO:0003700 GO:0003702 GO:0005515 GO:0005634 GO:0005667 GO:0005669 GO:0006350 GO:0006355 GO:0006367
							TCEA1	1419257_at	GO:0003677 GO:0003700 GO:0003746 GO:0005515 GO:0005634 GO:0005654 GO:0006350 GO:0006354 GO:0006355 GO:0045893
							TCEA3	1424531_a_at	GO:0003677 GO:0003700 GO:0005634 GO:0006350 GO:0006354 GO:0006355
							TCERG1	1421033_a_at	GO:0003700 GO:0005634 GO:0006350 GO:0006355 GO:0016363
							TCF15	1449592_at	GO:0003677 GO:0003700 GO:0005634 GO:0005667 GO:0006350 GO:0006355 GO:0007275
							TCFCP2L1	1418091_at	GO:0000122 GO:0005667 GO:0016565
							TCFCP2L3	1427046_at	GO:0003677 GO:0003700 GO:0045449
							TCFL4	1425930_a_at	GO:0003677 GO:0003700 GO:0005515 GO:0005634 GO:0005667 GO:0005737 GO:0006350 GO:0006355 GO:0006913
							TCL1	1422458_at	GO:0005634 GO:0005792 GO:0005938 GO:0045120
							TDGF1	1450989_at	GO:0000187 GO:0005576 GO:0005615 GO:0008083 GO:0008284 GO:0008595 GO:0019897
							TDP1	1426492_at	GO:0005634 GO:0006281 GO:0006974 GO:0008081 GO:0016787
							TDRD7	1426716_at	GO:0003676
							TEX14	1419240_at	GO:0004672 GO:0004674 GO:0004713 GO:0005524 GO:0006468 GO:0016301 GO:0016740
							TEX292	1423884_at	GO:0005634
							TFDP2	1435344_at	GO:0000074 GO:0003677 GO:0003700 GO:0005634 GO:0005635 GO:0005667 GO:0006350 GO:0006355 GO:0007049
							TGIF2	1434400_at	GO:0003677 GO:0003700 GO:0005634 GO:0006355
							TGM1	1451416_a_at	GO:0003810 GO:0005509 GO:0005624 GO:0005913 GO:0006464 GO:0008415 GO:0009887 GO:0016020 GO:0016740 GO:0018149 GO:0019538
							THAP1	1429282_at	GO:0003676 GO:0003677
							THUMPD2	1428726_at	GO:0008168 GO:0008757 GO:0016740
							TIMELESS	1417586_at	GO:0001763 GO:0003677 GO:0005515 GO:0005634 GO:0006350 GO:0006355 GO:0007275 GO:0030324 GO:0042803 GO:0048511
							TIMM50	1455456_a_at	GO:0001836 GO:0004721 GO:0005134 GO:0005515
							TINF2	1451163_at	GO:0000723 GO:0000781 GO:0005515 GO:0005634 GO:0005694 GO:0007004
							TIPIN	1426612_at	GO:0000004 GO:0005515 GO:0005634 GO:0005737
							TJP2	1434599_a_at	GO:0005515 GO:0005634 GO:0005886 GO:0005923 GO:0016020
							TLE4	1425650_at	GO:0003714 GO:0005515 GO:0005634 GO:0006350 GO:0006355 GO:0007222 GO:0016055 GO:0016481 GO:0045449
							TMEM39A	1423316_at	GO:0016021
							TNFSF5IP1	1425373_a_at	GO:0000074 GO:0005634 GO:0006915 GO:0007094 GO:0042981
							TNPO3	1453124_at	GO:0004872 GO:0005634 GO:0006810 GO:0007076 GO:0015031
							TOMM22	1429103_at	GO:0004872 GO:0005739 GO:0006605 GO:0006810 GO:0015031 GO:0016020 GO:0016021 GO:0019867
							TOMM40	1426118_a_at	GO:0005739 GO:0005741 GO:0006810 GO:0006820 GO:0008308 GO:0015031 GO:0016020 GO:0016021 GO:0019867
							TOMM70A	1417192_at	GO:0005739 GO:0016020 GO:0016021 GO:0019867
							TOPORS	1417755_at	GO:0003824 GO:0008152 GO:0016853
							TPR	1426948_at	GO:0000004 GO:0005554 GO:0005634 GO:0005635
							TRH	1418756_at	GO:0005179 GO:0005184 GO:0005515 GO:0005576 GO:0005615 GO:0008437 GO:0009755
							TRIM13	1417888_at	GO:0000151 GO:0004842 GO:0005622 GO:0005737 GO:0008270 GO:0016021 GO:0016567 GO:0045786 GO:0050875
							TRIM24	1427258_at	GO:0000151 GO:0003677 GO:0004842 GO:0005622 GO:0005634 GO:0005737 GO:0006350 GO:0006355 GO:0007049 GO:0008270 GO:0016567 GO:0016922
							TRIM37	1436393_a_at	GO:0000004 GO:0008372 GO:0016015
							TRIM6	1424448_at	GO:0000151 GO:0004842 GO:0005515 GO:0005622 GO:0005737 GO:0008270 GO:0016567
							TRIP13	1429294_at	GO:0004872
							TRP53	1426538_a_at	GO:0000060 GO:0003677 GO:0003700 GO:0005515 GO:0005634 GO:0005737 GO:0005829 GO:0006350 GO:0006355 GO:0006915 GO:0006974 GO:0007049 GO:0008156 GO:0009411 GO:0010165 GO:0030330 GO:0042127 GO:0042771 GO:0043066 GO:0045786 GO:0048147
							TSTA3	1448495_at	GO:0003824 GO:0016491 GO:0016853
							TTK	1449171_at	GO:0004672 GO:0004674 GO:0004713 GO:0005524 GO:0006468 GO:0016301 GO:0016740
							TXN2	1452782_a_at	GO:0005489 GO:0005739 GO:0006118 GO:0006810
							TXNRD1	1424486_a_at	GO:0004791 GO:0005737 GO:0005829 GO:0006118 GO:0006125 GO:0015036 GO:0016491 GO:0016654 GO:0050660
							UBE2J1	1417723_at	GO:0004840 GO:0005783 GO:0006464 GO:0006512 GO:0016021 GO:0016874
							UBE4B	1432499_a_at	GO:0000151 GO:0004842 GO:0005515 GO:0006511 GO:0006512 GO:0016567
							UBLE1A	1430021_a_at	GO:0003824 GO:0004839 GO:0006464 GO:0006512 GO:0016874
							UHRF1	1415811_at	GO:0003677 GO:0005215 GO:0005634 GO:0006355 GO:0006810 GO:0008283
							ULK2	1417847_at	GO:0004674 GO:0005524 GO:0016301 GO:0016740
							UPP1	1448562_at	GO:0003824 GO:0004850 GO:0005737 GO:0009116 GO:0009166 GO:0016740 GO:0016757
							USP1	1423675_at	GO:0006512 GO:0008233 GO:0008234 GO:0016787
							USP21	1454034_a_at	GO:0004197 GO:0004221 GO:0006511 GO:0006512 GO:0008233 GO:0008234 GO:0016787
							USP28	1433982_at	GO:0004197 GO:0004221 GO:0006511 GO:0006512 GO:0008233 GO:0008234 GO:0016787
							USP31	1424056_at	GO:0006512 GO:0008233 GO:0008234 GO:0016787
							UTF1	1416899_at	GO:0003700 GO:0005667 GO:0006355
							VARS2	1448472_at	GO:0004812 GO:0004832 GO:0005524 GO:0005739 GO:0006412 GO:0006418 GO:0006438 GO:0016874
							WBSCR21	1428428_at	GO:0003824 GO:0006805 GO:0009636 GO:0016787
							WDR18	1433635_at	GO:0000004 GO:0005554 GO:0008372
							WDR21	1424777_at	GO:0005184 GO:0006936
							WDR31	1423636_at	GO:0004197 GO:0004872 GO:0005215 GO:0006508 GO:0006810 GO:0016020
							WDR33	1418338_at	GO:0005634
							WDR5	1448389_at	GO:0001501 GO:0004871 GO:0005554 GO:0005622 GO:0005834 GO:0007186
							WHSC2	1427248_at	GO:0000004 GO:0005554 GO:0005634 GO:0006350 GO:0006355 GO:0008372
							X99384	1448134_at	GO:0006470 GO:0008138
							XPO5	1428560_at	GO:0000049 GO:0006611 GO:0008565
							XPO6	1422759_a_at	GO:0005515 GO:0005634 GO:0006611 GO:0006810 GO:0015031
							XPOT	1428772_at	GO:0000049 GO:0003723 GO:0005634 GO:0006810
							XRCC5	1451968_at	GO:0003677 GO:0004003 GO:0004386 GO:0005634 GO:0005737 GO:0005958 GO:0006281 GO:0006303 GO:0006310 GO:0016787
							YME1L1	1423361_at	GO:0000166 GO:0004222 GO:0005524 GO:0005739 GO:0006508 GO:0008233 GO:0008237 GO:0016020 GO:0016787 GO:0017111 GO:0030163
							ZC3HC1	1426654_at	GO:0005515 GO:0005634 GO:0006916
							ZCCHC4	1429716_at	GO:0003676 GO:0003677 GO:0006306 GO:0008168 GO:0008170 GO:0008270 GO:0046872
							ZFML	1417791_a_at	GO:0000398 GO:0003676 GO:0003723 GO:0005634 GO:0005681 GO:0006397
							ZFP110	1450998_at	GO:0003676 GO:0003677 GO:0003700 GO:0004872 GO:0005515 GO:0005622 GO:0005634 GO:0006355
							ZFP259	1419281_a_at	GO:0003676 GO:0005515 GO:0005634 GO:0005737 GO:0008270
							ZFP277	1433953_at	GO:0003677 GO:0003700 GO:0005634 GO:0006355
							ZFP423	1419380_at	GO:0003676 GO:0005634
							ZFP57	1450929_at	GO:0000122 GO:0003676 GO:0005634 GO:0005720 GO:0006355
							ZFP64	1421030_at	GO:0003676 GO:0003677 GO:0005634 GO:0006350 GO:0006355 GO:0007275 GO:0008270
							ZFP7	1451323_at	GO:0003676 GO:0003677 GO:0005634 GO:0006355
							ZFP95	1424892_at	GO:0003676 GO:0003677 GO:0003700 GO:0005622 GO:0005634 GO:0006350 GO:0006355 GO:0008270
							ZMYND11	1426531_at	GO:0000122 GO:0000151 GO:0003677 GO:0004842 GO:0005634 GO:0006350 GO:0006355 GO:0007049 GO:0008270 GO:0008283 GO:0016567 GO:0050875
							ZSWIM1	1451189_at	GO:0000004 GO:0005554 GO:0005634
