# Supplementary material for: Oct4 Targets Regulatory Nodes to Modulate Stem Cell Function
Source: PLoS One. 2007 Jun 20;2(6):e553. doi: 10.1371/journal.pone.0000553 (PMC1891092; doi:10.1371/journal.pone.0000553)
Supplement: Table S4 — Oct4/Sox2 putative binding site analysis with Gene symbol, RefSeq or Ensembl ID, putative binding sequence, and location in transcript enumerated (0.11 MB XLS) [file pone.0000553.s004.xls]

## Sheet: Oct4_Sox2 Putative Binding Site
Gene Symbol	RefSeq or Ensembl	Putative Binding Sequence	Location in Transcript
0910001K20Rik	NM_026719	TGAT ATGC ATTGTTTAAC	INTRON#1
0910001K20Rik	NM_026719	AAAT ATGC AAATAAACAA	INTRON#1
0910001K20Rik	NM_026719	ATTA GCAT TATTTGTTTG	INTRON#1
0910001K20Rik	NM_026719	TTTA CGTA TATATTTGTT	INTRON#1
0910001K20Rik	NM_026719	TCTTAAACAAA GCAT TGTA	INTRON#1
0910001K20Rik	NM_026719	TAAC ATGC CCCCATTGTT	INTRON#1
0910001K20Rik	NM_026719	CTTGTTTATGG ATGC ATGT	INTRON#1
0910001K20Rik	NM_026719	TACA GCAT ATTATTTGTT	INTRON#7
0910001K20Rik	NM_026719	AAATTTGTTAA GCAT TCTA	INTRON#9
0910001K20Rik	NM_026719	AGGCATTGTTA ATGC TTAA	INTRON#9
1110001N06Rik	NM_028866	GAAA TACG AGTTGTTTAT	INTRON#6
1110001N06Rik	NM_028866	ACTT GCAT TCATTGTTTG	INTRON#6
1110002N22Rik	NM_183275	AAAA GCAT TGCCTTTGTT	DOWNSTREAM
1110007A13Rik	NM_145955	GACAACAAATG ATGC CAAT	INTRON#9
1110007C24Rik	NM_025382	GTTT TACG TGTTGTTACA	UPSTREAM
1110013G13Rik	NM_146141	ATTTGTTGAAG ATGC TTTT	INTRON#7
1110013G13Rik	NM_146141	ATTG ATGC TGTTTGTTTC	INTRON#7
1110013G13Rik	NM_146141	AGTGAAACAAT GCAT TTAA	INTRON#8
1110013G13Rik	NM_146141	AACAAAGATAC ATGC ACAT	INTRON#9
1110055N21Rik	NM_176843	ATATTTGTTCT CGTA TTGA	INTRON#1
1110068E08Rik	NM_026858	AAAA ATGC TGAAACAATA	DOWNSTREAM
1300004C11Rik	NM_027901	AACAAAGGCAG TACG TAAC	INTRON#10
1300019C06Rik	NM_025832	ATTTGTTGAGA ATGC TATA	INTRON#18
1300019C06Rik	NM_025832	CTTTTGTTTAC TACG GTTA	INTRON#9
1700019D03Rik	NM_144953	GTTT ATGC ATAAACAACT	INTRON#1
1700019D03Rik	NM_144953	CAATTGTTTAT GCAT AAAC	INTRON#1
1700022C02Rik	NM_025495	GAAA ATGC TTGTTTCTCT	INTRON#5
1700022C02Rik	NM_025495	GTTTTGTTTCA GCAT TTCA	INTRON#5
1700022C02Rik	NM_025495	CAAA ATGC AGTAACAAAA	INTRON#5
1700022C02Rik	NM_025495	CTTTGTTTTTG ATGC TAAG	INTRON#5
1700022C02Rik	NM_025495	TAAT GCAT GAACAAATAC	INTRON#5
1700034P14Rik	NM_028487	AATT GCAT TTTAACAAAG	DOWNSTREAM
1700034P14Rik	NM_028487	TACAACAAATG ATGC AAAC	INTRON#2
1700052N19Rik	NM_024261	CTGGAACAAAG GCAT TCTA	UPSTREAM
2010007H12Rik	NM_027242	AGAACAAATGA GCAT TAGA	UPSTREAM
2210008M09Rik	NM_194055	AGAT GCAT TGCTAAACAA	INTRON#2
2210410K23Rik	NM_173761	ATTAGTAACAA ATGC AAAC	INTRON#3
2310004K06Rik	NM_020050	ATTTGTTTCTA ATGC TATA	INTRON#2
2310042P20Rik	NM_028003	ATGGAAACAAT GCAT ATAT	INTRON#7
2310058A11Rik	NM_133993	GCCATTTGTTT ATGC CTTT	EXON#14
2410004F06Rik	NM_028034	CAAAACAATGC ATGC CTTA	INTRON#1
2410004F06Rik	NM_028034	TTAA ATGC ATTTGTTAAA	INTRON#1
2410004J23Rik	NM_172429	ACTT ATGC CAACAAATGC	3UTR
2410018C20Rik	NM_026423	AAGT GCAT ATTGTTTATG	3UTR
2410042D21Rik	NM_024254	GTGATAAACAA ATGC ATAT	INTRON#9
2410075D05Rik	NM_028604	GAACAAAGCTT ATGC TGAA	INTRON#7
2410075D05Rik	NM_028604	TGAA ATGC AAATTTGTTA	INTRON#3
2410081M15Rik	NM_028603	TTTA CGTA TTTTGTTTCG	INTRON#3
2600005C20Rik	NM_028244	TGATAAACAAC GCAT ATGT	INTRON#1
2610009I02Rik	NM_028115	AACAATGTGAA ATGC TTTA	UPSTREAM
2610009I02Rik	NM_028115	TAGTGAAACAA ATGC TATA	INTRON#3
2610009I02Rik	NM_029839	AACAATGTGAA ATGC TTTA	UPSTREAM
2610009I02Rik	NM_029839	TAGTGAAACAA ATGC TATA	INTRON#3
2610027O18Rik	NM_029580	CTTTGTTTAGT GCAT TTTG	DOWNSTREAM
2610028L19Rik	NM_027002	TCTAGAAACAA ATGC AAAC	INTRON#2
2610028L19Rik	NM_027101	TCTAGAAACAA ATGC AAAC	INTRON#2
2610033C09Rik	NM_026407	ACATAAACAAT ATGC ATAT	UPSTREAM
2610033C09Rik	NM_026407	ATAAACAATAT GCAT ATGT	UPSTREAM
2610033C09Rik	NM_026407	TTTTGAAACAA GCAT TTCA	INTRON#2
2610033C09Rik	NM_026407	AAGT GCAT ATGTTGTTTA	INTRON#3
2610304F09Rik	NM_172965	TAAG ATGC ATATAAACAA	INTRON#5
2610304F09Rik	NM_172965	AGAT GCAT ATAAACAAAT	INTRON#5
2610304F09Rik	NM_172965	CATTGTTAGTA GCAT ATCT	INTRON#16
2610304F09Rik	NM_172965	AACAACAAATA ATGC ATAT	DOWNSTREAM
2610304F09Rik	NM_172965	CAACAAATAAT GCAT ATTT	DOWNSTREAM
2610305D13Rik	NM_145078	TAAA GCAT TTGTTACATT	EXON#2
2610312B22Rik	NM_026934	GAGGTAAACAA GCAT CTTT	INTRON#6
2610312E17Rik	NM_027432	TAAA TACG GGTTGTTTCC	EXON#10
2610511O17Rik	NM_152817	CATTGTTTTCA ATGC ACAT	INTRON#9
2610511O17Rik	NM_152817	AAACAAATCTA CGTA TTTT	INTRON#13
2610511O17Rik	NM_152817	TGACAACAAAG ATGC TTAA	INTRON#13
2610511O17Rik	NM_152817	ATTTGTTAAAA ATGC TGTA	INTRON#13
2610511O17Rik	NM_152817	TTTT GCAT TTGTTTATTA	INTRON#14
2610528E23Rik	NM_025599	ATGT GCAT ATTGTTTATG	INTRON#1
2610528E23Rik	NM_025599	TAAA GCAT CAATAAACAA	INTRON#1
2610528E23Rik	NM_025599	AACAATGGCTA GCAT ACTT	INTRON#1
2610528E23Rik	NM_025599	TCATTGTTTTA ATGC TTTT	INTRON#1
2610528E23Rik	NM_025599	TACA GCAT GAAAACAATG	INTRON#1
2610528E23Rik	NM_025599	TGAA CGTA CTAAACAAAT	INTRON#1
2610528E23Rik	NM_025599	TTTA GCAT CTTTGTTTTT	INTRON#1
2610528E23Rik	NM_025599	AATTTGTTGCC ATGC TAAT	INTRON#1
2810013E07Rik	NM_178112	AATGTAAACAA ATGC AAAT	INTRON#17
2810013E07Rik	NM_178112	AACAAATGCAA ATGC AAAA	INTRON#17
2810013E07Rik	NM_178112	AGAT CGTA AACAAATATG	EXON#8
2810028N01Rik	NM_028315	AAAA ATGC AAATTTGTTA	3UTR
2810028N01Rik	NM_028315	TAAAAACAATG GCAT GTTA	INTRON#6
2810028N01Rik	NM_028315	CTAAACAAACT TACG TGAT	INTRON#5
2810028N01Rik	NM_028315	CAAAACAAATC ATGC TGAA	EXON#4
2810036K01Rik	NM_026040	ATTT GCAT TTGTTACTCC	INTRON#3
2810403P18Rik	NM_181590	TTGTTTAGTGT GCAT TCAA	INTRON#7
2810403P18Rik	NM_181590	GGAAACAAGGG ATGC TTTT	INTRON#7
2810403P18Rik	NM_181590	CAAA ATGC TTTGTTTACA	INTRON#6
2810405L04Rik	NM_133801	TCAACAAATCT ATGC TTTA	INTRON#2
2810409H07Rik	NM_025942	CAAT GCAT TTGTTTAGTT	INTRON#10
2810409H07Rik	NM_025942	TAAA GCAT GGTAACAAAG	INTRON#4
2810409H07Rik	NM_025942	AGAACAAAGTA ATGC TAAG	INTRON#4
2810421I24Rik	NM_172422	GTTA ATGC TTGTTTATTT	INTRON#5
2810421I24Rik	NM_172422	AGTT CGTA TTTGTTTCTG	INTRON#7
2810422B04Rik	NM_027275	TTGTGTAACAA GCAT TTTA	INTRON#14
2810481F14Rik	NM_028354	TTTTTGTTACA CGTA TTTA	INTRON#13
3010021M21Rik	NM_180600	GTTT GCAT TTCATTGTTG	UPSTREAM
3010021M21Rik	NM_180600	GTTA GCAT CTCAACAATG	UPSTREAM
3010021M21Rik	NM_180600	AAAA ATGC CATTTGTTTA	UPSTREAM
3110002L15Rik	NM_026665	ACTTGTTTAAA ATGC AGAT	INTRON#8
3110079L04Rik	NM_183392	TGTTGTTTCAA ATGC TAGA	INTRON#11
3110079L04Rik	NM_183392	TCTTTGTTACT GCAT ATAT	INTRON#4
3632413B07Rik	NM_027230	AACAAATAGCC ATGC TAGA	INTRON#13
3632413B07Rik	NM_027230	AAAG GCAT CAAACAAAGA	INTRON#2
3632413B07Rik	NM_172270	AAAG GCAT CAAACAAAGA	INTRON#2
4122402O22Rik	NM_029945	TTCA GCAT TATTTGTTAG	INTRON#9
4632412I24Rik	NM_028727	ATTTGTTTAAA ATGC CAAT	UPSTREAM
4632412I24Rik	NM_028727	GGTTGTTTCTG ATGC TATA	INTRON#9
4632413K17Rik	NM_177614	CAAA ATGC AACAATGTAT	INTRON#5
4921521J11Rik	NM_027590	CAAA GCAT TTTAAACAAC	INTRON#5
4921532K09Rik	NM_026149	TCTA ATGC GAACAAAGCT	INTRON#4
4921532K09Rik	NM_026149	ATAT ATGC TGAAACAAAG	INTRON#2
4921532K09Rik	NM_026149	GAACAAAGATA TACG ATTT	INTRON#2
4930524H12Rik	NM_025789	TTAAACAAACA ATGC TGAT	INTRON#2
4930524H12Rik	NM_025789	ATTTGTTGAAA ATGC TTTT	INTRON#2
4930524H12Rik	NM_025789	ATTC ATGC CTTTGTTCCC	INTRON#2
4930524H12Rik	NM_025789	AGGAAACAAGG GCAT CTTA	INTRON#2
4930524H12Rik	NM_025789	ACTATTTGTTA GCAT AAAA	INTRON#2
4930524H12Rik	NM_025789	TTAAACAAACA ATGC TGAT	INTRON#2
4930524H12Rik	NM_025789	ATTTGTTGAAA ATGC TTTT	INTRON#2
4930524H12Rik	NM_025789	ATTC ATGC CTTTGTTCCC	INTRON#2
4930548G07Rik	NM_023773	AGTTGTTTCTG ATGC TGAA	INTRON#4
4932441K18	NM_178935	TAAA ATGC TATAAACAAT	INTRON#1
4933425K02Rik	NM_028946	AATT ATGC ATATTTGTTT	INTRON#2
4933425K02Rik	NM_028946	AACAAAGTAGT GCAT AAAG	INTRON#4
4933425K02Rik	NM_028946	TTGTTTAATTT ATGC TTCA	EXON#11
5730439E10Rik	NM_175324	AAAT TACG TTGTTTCTGC	5UTR
5730444A13Rik	NM_144863	CTTT GCAT TTTGTTTCAG	INTRON#4
5730444A13Rik	NM_144863	TGATCATTGTT GCAT TAAA	DOWNSTREAM
8430406I07Rik	NM_028984	TAAA GCAT TTTATTTGTT	DOWNSTREAM
8430410A17Rik	NM_173737	TTGTTTAGCAT GCAT AAAG	INTRON#5
8430423A01Rik	NM_175294	ACAT ATGC CTTTGTTCCC	INTRON#6
9030425C21Rik	NM_026343	GTTTGTTTAAA ATGC CAAA	INTRON#4
9030624J02Rik	NM_027815	TCAA ATGC TTTCTTTGTT	EXON#21
A330080J22Rik	NM_178667	TTAA GCAT TTATTGTTTA	5UTR
A330080J22Rik	NM_178667	TTGTTTATGAA ATGC TTTC	INTRON#6
A430081P20Rik	NM_172743	CAAACAAATAA GCAT AAAT	INTRON#13
A430081P20Rik	NM_172743	CTAACAAAGAC ATGC ATTT	INTRON#9
A430081P20Rik	NM_172743	AACAAAGACAT GCAT TTTC	INTRON#9
A430081P20Rik	NM_172743	ACAT GCAT GAAGTAACAA	INTRON#8
A930009M04Rik	NM_177266	ATGT CGTA AACAAAGAAA	EXON#5
AA407809	NM_030724	GTTA GCAT CGGAAACAAA	INTRON#6
AA407809	NM_030724	AATT GCAT TCTTTGTTTC	INTRON#1
Aaas	NM_153416	TAAACAAACAA ATGC ATTG	INTRON#7
Aasdhppt	NM_026276	TAGAAACAAAG GCAT AAAG	INTRON#5
Aatf	NM_019816	TGAT ATGC AAACAAATGC	INTRON#12
Aatf	NM_019816	TGCAAACAAAT GCAT TCTA	INTRON#12
Aatf	NM_019816	CAACAAAGAAT TACG TGAA	INTRON#5
AF233884	NM_021315	TTGAAACAAGA ATGC ATAT	INTRON#10
AF233884	NM_021315	GAAACAAGAAT GCAT ATAT	INTRON#10
AI452372	NM_178719	AGTT GCAT TTGTTTATTG	5UTR
AI452372	NM_178719	ACTT GCAT GCATTGTTCC	5UTR
AI874665	NM_178907	TCCTTGTTTCT CGTA ATGT	INTRON#2
AI874665	NM_178907	TACTTTGTTGA CGTA AAAC	INTRON#2
Akap12	NM_031185	TTTA ATGC TGTAAACAAT	INTRON#1
Akap12	NM_031185	CCTAACAAAGA ATGC TTTT	INTRON#1
Akap12	NM_031185	TTAA GCAT TTGTTTCTAG	UPSTREAM
Apg5l	NM_053069	AAAT CGTA ATTGTTTCGG	5UTR
Apg5l	NM_053069	TACTAACAAAT GCAT TTTT	5UTR
Aqr	NM_009702	TAGAAACAAAG CGTA TTCA	INTRON#25
Aqr	NM_009702	TTTA ATGC AACAAAGAAT	INTRON#19
Arfrp2	NM_172595	CAAA CGTA AAACAAAGCA	INTRON#1
Arfrp2	NM_172595	CTTGTTTATCG GCAT ACTA	INTRON#1
Arfrp2	NM_172595	CATGATTTGTT GCAT GTTT	INTRON#1
Arfrp2	NM_172595	TTTT ATGC CTTGTTTATT	INTRON#1
Arfrp2	NM_172595	ATTT GCAT ATTGTTTAAC	INTRON#4
Arfrp2	NM_172595	ATTA GCAT GTCTTTGTTC	INTRON#4
Arfrp2	NM_172595	ACTT TACG GTTTGTTTAG	INTRON#4
Arfrp2	NM_172595	AAGAAACAAGA CGTA AAAC	INTRON#4
Arfrp2	NM_172595	GTGCTTTGTTT TACG AATT	INTRON#4
Arfrp2	NM_172595	TTTGATTTGTT GCAT ATAT	INTRON#4
Arid1a	NM_033566	AAGAAACAAGA GCAT TACA	INTRON#3
Arid1a	NM_033566	TAAT GCAT GCTAACAAAG	INTRON#3
Arid5b	NM_023598	TTGA TACG TTTGTTTCCC	EXON#9
Arid5b	NM_023598	AAAAACAAAGT GCAT AAAA	INTRON#8
Arid5b	NM_023598	GCTTTGTTAAC ATGC ATTC	INTRON#5
Arid5b	NM_023598	GTTTATTTGTT GCAT CAAA	INTRON#4
Arid5b	NM_023598	AGAT GCAT ACATTGTTTA	INTRON#3
Arid5b	NM_023598	TTGTTACTCTT TACG AAAC	INTRON#3
Arid5b	NM_023598	GAACAAATTAT ATGC AGAT	INTRON#3
Arid5b	NM_023598	ATTA ATGC ATTTGTTCGC	UPSTREAM
Arih2	NM_011790	GGGAACAAATT ATGC AAAG	INTRON#7
Ash1l	NM_138679	CTTTGTTTAGT GCAT TTGA	INTRON#1
Ash2l	NM_011791	GGAAACAAAGT ATGC TTTA	INTRON#3
Ash2l	NM_011791	ACCAGCAT…CTGTGTT	INTRON#3
Atpaf1	NM_181040	ATTT ATGC AAAACAATGT	INTRON#4
Atpaf1	NM_181040	TTAA CGTA TTTGTTTCAG	INTRON#4
AU067695	NM_199033	TCATTGTTTGT ATGC TCTA	INTRON#4
Aven	NM_028844	GTTT GCAT CTTGTTTCTA	INTRON#2
Aven	NM_028844	CCAAAACAAAG CGTA GAAA	INTRON#2
Aven	NM_028844	TACA GCAT AGCAACAATG	INTRON#2
Aven	NM_028844	AACAATGAACT GCAT TTTA	INTRON#2
Aven	NM_028844	ATAT ATGC AATGTAACAA	INTRON#2
AW060207	NM_144911	AACAATGTTAC CGTA TGTA	INTRON#3
AW060207	NM_144911	TAGA ATGC TTTTGTTTAT	INTRON#6
AW060207	NM_144911	GAAA ATGC TTTGTTTATT	INTRON#6
B130055D15Rik	NM_178113	TAGA TACG TAGTTGTTTA	INTRON#2
B130055D15Rik	NM_178113	CTTTGTTGAAA ATGC TTTC	INTRON#4
B130055D15Rik	NM_178113	AGGTATTTGTT GCAT TAAC	EXON#7
BC003993	NM_030560	ATAT GCAT GCAGTAACAA	DOWNSTREAM
BC003993	NM_030560	CAAA ATGC AGTAACAAGC	INTRON#15
BC004012	NM_138671	CCTTTGTTTGG ATGC TCAA	INTRON#2
BC006874	NM_145604	ATGT GCAT CCATTGTTGC	INTRON#8
BC013481	NM_178446	ATAT TACG GCCATTGTTT	INTRON#2
BC013481	NM_178446	GCCTAAACAAA ATGC ACTA	INTRON#1
BC013481	NM_178446	AGTT ATGC ATTAAACAAG	INTRON#1
BC013481	NM_139065	ATAT TACG GCCATTGTTT	INTRON#2
BC027756	NM_145991	GAACAAATGTA GCAT GAAT	INTRON#13
BC027756	NM_145991	TTTG ATGC AGTAACAAAG	INTRON#7
BC028768	NM_172252	TTGAAACAAAG GCAT AGTT	INTRON#1
BC028839	NM_153532	AAGAAACAAGT GCAT TTTT	3UTR
BC028839	NM_153532	ATCT ATGC TGAATTTGTT	EXON#14
BC028839	NM_153532	TGAAACAAAGT GCAT TGAA	INTRON#3
BC028839	NM_153532	GAACAATGAAG GCAT ACTA	INTRON#2
BC028839	NM_153532	ATAT GCAT ATATAAACAA	INTRON#2
BC028839	NM_153532	TTAA ATGC ATTTGTTTAT	INTRON#1
BC028839	NM_153532	AAAT GCAT TTGTTTATAT	INTRON#1
BC060631	NM_177700	TAAA TACG GGAAACAAGG	INTRON#1
Bcat1	NM_007532	TTATTAAACAA GCAT GTTT	INTRON#7
Bckdhb	NM_199195	ATGTTGTTTCT GCAT TTAA	INTRON#3
Bckdhb	NM_199195	TGGCATTGTTA GCAT AAAT	INTRON#9
Bckdhb	NM_199195	TTAA ATGC AGTATTTGTT	INTRON#9
Bckdhb	NM_199195	TTTA ATGC TATTTGTTGC	INTRON#9
Bckdhb	NM_199195	TAAG GCAT ATTTGTTTTT	INTRON#9
Bckdhb	NM_199195	AAAA ATGC CATTGTTTTC	INTRON#9
Bckdhb	NM_199195	TTAATTGTTTA GCAT TTTT	INTRON#9
Bin1	NM_009668	CAAA ATGC AGCGAAACAA	EXON#19
Blm	NM_007550	TCAA ATGC TGTAACAAGA	3UTR
Blm	NM_007550	TCAA GCAT TTGTTACCCA	INTRON#17
Blm	NM_007550	ATTT GCAT GGAAACAATG	INTRON#7
Bmi1	NM_007552	CTTTGTT…ATGCTTTG	3UTR
Bms1l	NM_194339	TTTA GCAT GTTTGTTTCA	UPSTREAM
Brca1	NM_009764	AACAAAG…TGGAATGC	INTRON#16
Brca1	NM_009764	TTTTTGTTTAA ATGC TATA	INTRON#15
Brca1	NM_009764	AATAAACAAAA CGTA ATTT	INTRON#10
Brca1	NM_009764	GAAA GCAT AACAAAGCAC	INTRON#2
Bspry	NM_138653	TCATTGTTTGC ATGC ATGT	INTRON#4
Bub1	NM_009772	ATTT GCAT AGGGAAACAA	INTRON#18
Bub1	NM_009772	AAGGTAAACAA ATGC TGTA	INTRON#10
Bub1b	NM_009773	AAAT ATGC ATATAAACAA	INTRON#2
Bub1b	NM_009773	ATAT GCAT ATAAACAAAC	INTRON#2
C030004A17Rik	NM_175411	AATAAACAATT ATGC TTGA	INTRON#1
C030004A17Rik	NM_194257	AATAAACAATT ATGC TTGA	INTRON#1
C030036P15Rik	NM_172757	TCTA GCAT ATAACAAATA	INTRON#2
C030036P15Rik	NM_172757	ATTC GCAT GCTTTGTTTT	INTRON#11
C530030I18Rik	NM_207255	ACAT GCAT ATTAACAATG	UPSTREAM
C530030I18Rik	NM_207255	ACAACAAAGTT CGTA TACA	5UTR
C530030I18Rik	NM_207255	TGAT GCAT CTCTTGTTTC	INTRON#3
Casp6	NM_009811	TTTAGCAT…AACAAAC	INTRON#3
Casp6	NM_009811	TCAA GCAT CGGTAACAAG	INTRON#5
Catnal1	NM_018761	AAAG ATGC AAAGAAACAA	INTRON#11
Ccnb1	NM_172301	TAGA ATGC CTTGTTTAGA	INTRON#4
Ccnf	NM_007634	GAAACAAAAAG GCAT ACTA	INTRON#13
Ccnf	NM_007634	TAAAAGGCAT…CTTTGTT	5' upstream
Cdc23	NM_178347	AGACATTGTTT ATGC TTTT	3UTR
Cdc5l	NM_152810	ATTT GCAT AAGAAACAAA	INTRON#13
Cdc5l	NM_152810	GAGTAACAAGT GCAT CTTT	INTRON#13
Cdh1	NM_009864	ATATATTTGTT ATGC TATA	INTRON#2
Cdk5rap1	NM_025876	TACA ATGC ATAACAAATC	INTRON#13
Cdk5rap1	NM_025876	CAAT GCAT AACAAATCTT	INTRON#13
Cdyl	NM_009881	GAAA GCAT TTTTTGTTTA	INTRON#2
Cdyl	NM_009881	TAAACAAAAAT ATGC CAAA	INTRON#3
Cdyl	NM_009881	TTTA ATGC AACAATGAAT	INTRON#3
Cdyl	NM_009881	TCTA GCAT CTTTGTTCAA	INTRON#4
Cdyl	NM_009881	AAGT CGTA CTTTGTTAGT	INTRON#5
Cdyl2	NM_029441	GAGGAAACAAA ATGC TTCA	INTRON#1
Cdyl2	NM_029441	CAAA GCAT CAACAAATGA	INTRON#1
Cdyl2	NM_029441	CAACAAATGAG ATGC AAGT	INTRON#1
Cdyl2	NM_029441	CTTT CGTA CCTAACAATG	INTRON#1
Cenph	NM_021886	AACCCTTTGTT ATGC ATTT	INTRON#1
Cenph	NM_021886	CCCTTTGTTAT GCAT TTTA	INTRON#1
Chek1	NM_007691	AAGT TACG TAACAAATAT	INTRON#6
Cherp	NM_138585	TTCA GCAT TTTGTTTCTG	DOWNSTREAM
Chfr	NM_172717	AGTAACAACTT GCAT TTTG	INTRON#7
Cnot2	NM_028082	ATTA GCAT AACAAATGAA	INTRON#9
Cnot2	NM_028082	ACTTTGTTGCC CGTA TAAA	INTRON#2
Cnot2	NM_028082	AAAA ATGC AGAACAAATA	INTRON#1
Cnot2	NM_028082	AGAT ATGC AAATTTGTTT	UPSTREAM
Cobl	NM_172496	AGAAACAAAGA ATGC ATTG	INTRON#10
Cobl	NM_172496	GTGAGAAACAA ATGC AAAA	INTRON#9
Cobl	NM_172496	TCTA ATGC TAAACAAATC	INTRON#8
Cobl	NM_172496	AACAATGGATT GCAT TAAC	INTRON#4
Cobl	NM_172496	ATGTAACAAGT GCAT GAAT	INTRON#1
Cobl	NM_172496	TTGTTACTAAT ATGC TTTT	INTRON#1
Cobl	NM_172496	AAAA GCAT CTTTGTTAGT	INTRON#1
Cobl	NM_172496	GTAACAAAGTT ATGC AAAG	INTRON#1
Commd10	NM_178377	AAGAAACAATG GCAT TTTT	INTRON#3
Commd10	NM_178377	CTTGTTACGTG ATGC TGAA	INTRON#4
Commd10	NM_178377	CCCTTTGTTGG GCAT TTCA	INTRON#5
Cops4	NM_012001	TTGA GCAT AATTTGTTGT	EXON#8
Cox10	NM_178379	TAGTAACAATT CGTA TAAG	INTRON#5
Cox10	NM_178379	GACCTTTGTTC ATGC CAAT	INTRON#5
Cox10	NM_178379	GAAACAAGACT ATGC AAAC	INTRON#4
Cox10	NM_178379	TTGTTACCACC ATGC TTTA	INTRON#3
Cpsf2	NM_016856	GCGGTTGTTAC ATGC TATA	EXON#15
Crsp6	NM_144933	CTCATAAACAA GCAT TTCA	INTRON#11
Csda	NM_011733	ATTA ATGC TTATTGTTTA	INTRON#6
Csda	NM_139117	ATTA ATGC TTATTGTTTA	INTRON#7
Csnk2a1	NM_007788	AAAC CGTA AATTTGTTAT	INTRON#2
Csnk2a1	NM_007788	AAAAGAAACAA GCAT CTTT	INTRON#8
Cth	NM_145953	ATGT GCAT GGAAACAAAA	INTRON#4
Cul2	NM_029402	CTTT ATGC GGAAACAAAG	EXON#3
Cul2	NM_029402	CAAACAAATCA ATGC ACTT	INTRON#3
Cul2	NM_029402	GAAT GCAT TAAACAATGT	INTRON#12
Cul5	NM_027807	AAAG GCAT AACAAAGAGG	INTRON#7
D030028O16Rik	NM_145984	ATTTGTTAGCT GCAT ATTA	INTRON#11
D11Ertd530e	NM_199196	AGTT ATGC AAAACAAATT	INTRON#4
D11Ertd530e	NM_199196	TGAA ATGC TAAACAACAG	INTRON#8
D14Abb1e	ENSMUSG00000040651	TAAAGATGC…GCTTGTG	INTRON #1
D14Ertd231e	NM_153414	CTTT ATGC TTTGTTTAAA	EXON#6
D14Ertd231e	NM_153414	TTTT CGTA GATTTGTTAT	INTRON#12
D17Ertd288e	NM_030697	TTGTTTAGTGT GCAT GAAA	5UTR
D17Ertd288e	NM_030697	AACAAATCAGT GCAT TTGA	INTRON#7
D2Ertd145e	NM_175238	TTTT TACG GTGTAACAAG	INTRON#15
D2Ertd145e	NM_175238	TTTT ATGC AGAGTAACAA	INTRON#35
D4Ertd478e	NM_133872	AAGT TACG CACAACAAAG	INTRON#2
D530020C15Rik	NM_172665	CTTTGTTTATG GCAT GTTT	INTRON#5
D530020C15Rik	NM_172665	TTTA ATGC TCCTTTGTTT	INTRON#5
D7Wsu87e	NM_207302	TTTA GCAT TTTAACAAAT	INTRON#5
Dars	NM_145507	CAATTTGTTTA GCAT TAAC	INTRON#10
Dars	NM_177445	CAATTTGTTTA GCAT TAAC	INTRON#10
Ddx27	NM_153065	TTGCATTGTTT ATGC ACAT	INTRON#1
Dhodh	NM_020046	AGCATTGTTCT ATGC ATAT	3UTR
Dhodh	NM_020046	CATTGTTCTAT GCAT ATGT	3UTR
Dhx35	NM_145742	TTTTGTTTCTG ATGC TGAT	INTRON#8
Dhx40	NM_026191	TAAA GCAT TTAAACAATA	INTRON#2
Diap1	NM_007858	CTTTGTTCAAA ATGC TTTA	INTRON#7
Diap1	NM_007858	ATTTGTTTCAT ATGC ATGT	INTRON#1
Diap1	NM_007858	TTGTTTCATAT GCAT GTTA	INTRON#1
Diap1	NM_007858	TAAA ATGC TTGTTTCCCT	INTRON#1
Dicer1	NM_148948	ACTAAACAATG GCAT ACAT	INTRON#12
Dicer1	NM_148948	TAAA GCAT ATATTTGTTA	INTRON#1
Dnajc6	NM_198412	TTTTGTTTAGC ATGC TATA	INTRON#4
Dnmt3a	NM_007872	AAAG ATGC ATAAACAAAG	INTRON#5
Dnmt3a	NM_007872	AGAT GCAT AAACAAAGCC	INTRON#5
Dnmt3b	NM_010068	ACATGAAACAA GCAT TCTA	INTRON#5
Dnmt3l	NM_019448	CCGTAACAAAC ATGC TCTA	INTRON#12
Dpagt1	NM_007875	TTAA GCAT GAGAAACAAA	INTRON#4
Dpagt1	NM_007875	GAGAAACAAAA GCAT TAAT	INTRON#4
E030019A03Rik	NM_172704	ACAACAAATTA GCAT TAGA	INTRON#1
Eefsec	NM_023060	TGTAAACAAAG ATGC AATT	INTRON#6
Eefsec	NM_023060	CTTTGTTCACT GCAT GAAA	INTRON#3
Eefsec	NM_023060	CCTTTGTTCTG GCAT TTTA	INTRON#2
Eif3s10	NM_010123	AATT ATGC CCATTGTTCA	INTRON#9
Eif3s10	NM_010123	AGAT GCAT GGAACAAAGC	EXON#6
Eif4ebp1	NM_007918	AGAAAACAAAG ATGC ATCT	INTRON#1
Eif4ebp1	NM_007918	AAAACAAAGAT GCAT CTTA	INTRON#1
Eif5b	NM_198303	TTGA ATGC TGCTTTGTTT	UPSTREAM
Eif5b	NM_198303	GATAGTAACAA GCAT TGAA	EXON#7
Elys	NM_026375	GGCGGAAACAA ATGC AAAT	INTRON#1
Elys	NM_026375	AAAACAAATCA ATGC TGAA	INTRON#1
Elys	NM_026375	ATCT ATGC TTTATTTGTT	UPSTREAM
Enah	NM_010135	TAAA GCAT TGTAACAATT	DOWNSTREAM
Enah	NM_010135	CTCTAACAAAG ATGC TACA	INTRON#1
Enah	NM_010135	GTAACAAATAA TACG TTTA	INTRON#1
Enah	NM_010135	AACT ATGC CAACAAAGCA	INTRON#1
Enah	NM_010135	TAAT ATGC TAAACAAGCC	INTRON#1
Enah	NM_010135	TAAT GCAT AGAAACAAAA	INTRON#1
Ercc3	NM_133658	CTTTGTTCTGT GCAT TTAA	INTRON#11
Esrrb	NM_011934	AAAA GCAT TAAACAAAGC	5UTR
Esrrb	NM_011934	TTGTTACTAGC ATGC ATTT	INTRON#3
Esrrb	NM_011934	TTTTGTTTAAC GCAT TGAA	DOWNSTREAM
Etv5	NM_023794	AAAA GCAT ATTGTTTAAT	INTRON#7
Etv5	NM_023794	ACTA CGTA AATAAACAAT	INTRON#5
Etv5	NM_023794	CACTTTGTTCA ATGC TCTA	INTRON#5
Exosc2	NM_144886	CTTAACAAAGG GCAT TTCA	INTRON#2
F630043A04Rik	NM_198605	AAACAAATAAA GCAT ATTT	INTRON#1
Farslb	NM_011811	TTGTTACTGAA GCAT AAAA	INTRON#16
Farslb	NM_011811	AAGTAACAAAG GCAT ATTG	INTRON#1
Farslb	NM_011811	TAAA ATGC CGCTTTGTTT	UPSTREAM
Fbxo22	NM_028049	TGTA TACG AACAATGAAA	DOWNSTREAM
Fgd1	NM_008001	TTAA GCAT TGTTTGTTTC	INTRON#1
Fgf4	NM_010202	TCTTTGTTTGG ATGC TAAT	DOWNSTREAM
Fmip	NM_172438	ATGAAACAACA GCAT TTTC	INTRON#2
Fnbp3	NM_018785	TTGTTTAGAGA ATGC CTTT	INTRON#16
Fnbp3	NM_018785	ATTA ATGC CAGGTAACAA	INTRON#16
Fnbp3	NM_018785	ATATTGTTACT ATGC AAAA	INTRON#2
Fntb	NM_145927	AAAT GCAT AAAACAAAGG	INTRON#9
Fntb	NM_145927	GAAA ATGC TGTAACAACT	INTRON#11
Fxr1h	NM_008053	AAGT GCAT GGTAAACAAA	INTRON#11
Fxr1h	NM_008053	AGAACAAATCA GCAT AAAA	INTRON#14
Fxr1h	NM_008053	ATGT GCAT AATTTGTTAA	DOWNSTREAM
Gab1	NM_021356	CATTGTTCTGA GCAT TTTG	INTRON#1
Gart	NM_010256	TGAA ATGC CAGAAACAAA	INTRON#11
Gemin5	NM_172558	CTAAACAAAAC ATGC ATCT	INTRON#2
Gga3	NM_173048	TTCAGTAACAA ATGC CAAT	INTRON#1
Gnb1l	NM_023120	TAAA GCAT CCATAAACAA	5UTR
Gnpnat1	NM_019425	ATTA GCAT TTGTTTACAA	INTRON#1
Gnpnat1	NM_019425	ATTTGTTTACA ATGC TTGA	INTRON#1
Gpa33	NM_021610	CCCGAAACAAA GCAT TTAA	INTRON#1
Gpld1	NM_008156	TTGTTTACTAT ATGC TAAT	INTRON#3
Gspt1	NM_146066	ATAT GCAT GCAAACAAAG	INTRON#1
Gtf2f2	NM_026816	AAAATTTGTTG GCAT ATTA	INTRON#6
Gtf2f2	NM_026816	TACA GCAT TTAACAAATG	INTRON#5
Gtf2f2	NM_026816	TCTA TACG AACAAAGAGG	INTRON#5
Gtf2f2	NM_026816	GAACAATGTGT ATGC ACAT	INTRON#4
Gtf2f2	NM_026816	AATAAACAAAG ATGC TTCA	INTRON#2
Gtf2h4	NM_010364	TGAGAAACAAA TACG AAAT	INTRON#13
Gtpbp4	NM_027000	CAGAAACAAAA GCAT GAAA	INTRON#10
Gtse1	NM_013882	CTGTAACAAGC ATGC CAAT	INTRON#7
Hars2	NM_025314	GAACAAAGGCT GCAT TGAA	INTRON#1
Hars2	NM_025314	AAGT ATGC TGTAAACAAT	INTRON#3
Hars2	NM_025314	GCAAACAAATG GCAT ACTT	INTRON#4
Hars2	NM_025314	AAACAAAGTGA ATGC AAAG	INTRON#4
Hars2	NM_025314	AAGAAACAACA GCAT TAAT	INTRON#4
Hars2	NM_025314	TTGTTACTCAA ATGC ATCT	INTRON#4
Hars2	NM_025314	TAAA ATGC CATTTGTTGC	INTRON#4
Hars2	NM_025314	ACTA GCAT TCTTTGTTCT	INTRON#4
Hars2	NM_025314	ACAT ATGC TTTCTTTGTT	INTRON#5
Hdgfrp2	NM_008233	TGTTTGTTTAC ATGC ATGT	INTRON#3
Hdgfrp2	NM_008233	TTTGTTTACAT GCAT GTTT	INTRON#3
Hivep2	NM_010437	TAAT CGTA TTGTTTATGC	INTRON#3
Hmmr	NM_013552	TTGTTTAACCC ATGC CAAA	INTRON#5
Hsf2bp	ENSMUSG00000002076	TAAACATGCCAACAAAG	INTRON#7
Hspbap1	NM_175111	TTAA GCAT ACGATTTGTT	INTRON#2
Hspbap1	NM_175111	ATCT GCAT TTTGTTACTA	INTRON#3
Hoxb1	NM_008266	CTTTGTCATGCTAAT	UPSTREAM
Ide	NM_031156	TTTGTTTATAT ATGC ATAT	INTRON#21
Ide	NM_031156	ATAT ATGC ATATAAACAA	INTRON#21
Ide	NM_031156	ATAT GCAT ATAAACAAGA	INTRON#21
Igf2bp1	NM_009951	TGTAACAATAG ATGC ATCT	INTRON#2
Igf2bp1	NM_009951	TTTTAAACAAA ATGC AAAA	INTRON#2
Igf2bp1	NM_009951	ATAAACAATCT ATGC ATAT	INTRON#2
Igsf9	NM_033608	GAAT ATGC TATTTGTTGC	5UTR
Ilf3	NM_010561	AAAT TACG ATTCATTGTT	INTRON#6
Insig2	NM_133748	GCCTTGTTACT GCAT GTTT	EXON#3
Insig2	NM_133748	GAACAAATACA GCAT AATT	INTRON#1
Insig2	NM_133748	TTAA ATGC CTTTGTTTTC	UPSTREAM
Insig2	NM_178082	GCCTTGTTACT GCAT GTTT	EXON#3
Insig2	NM_178082	GAACAAATACA GCAT AATT	INTRON#1
Insig2	NM_178082	TTAA ATGC CTTTGTTTTC	INTRON#1
Ipo11	NM_029665	TTTT TACG TTGTTTACTG	INTRON#28
Ipo11	NM_029665	TAAG ATGC TTGTTTCTAA	INTRON#27
Ipo11	NM_029665	TACA ATGC TTAAACAACT	INTRON#22
Ipo11	NM_029665	AAGTGTAACAA ATGC TTTT	INTRON#19
Ipo11	NM_029665	TCTA TACG GCTAACAAAT	INTRON#13
Ipo11	NM_029665	AAGGAAACAAT ATGC ATTG	INTRON#1
Jarid2	NM_021878	ATGCTTTA…CTTTGTT	INTRON#1
Jarid2	NM_021878	CTCAACAAATG ATGC TACA	INTRON#2
Jarid2	NM_021878	CTTTGTTGTGC ATGC CTTT	INTRON#2
Jarid2	NM_021878	GCTTTGTTTTT GCAT GAAT	INTRON#2
Jarid2	NM_021878	GATTTGTTTGT ATGC AATT	INTRON#3
Jarid2	NM_021878	GTGTATTTGTT TACG TTCA	INTRON#4
Jarid2	NM_021878	ATTTGTTGCTA CGTA TTAA	INTRON#18
Jmjd2c	NM_144787	GGCTGTAACAA GCAT GTTT	INTRON#2
Jmjd2c	NM_144787	TCTA ATGC TTCTTTGTTT	INTRON#4
Jmjd2c	NM_144787	TTAACAAATGA ATGC ACTT	INTRON#5
Jmjd2c	NM_144787	GTTT ATGC CATTGTTGTA	INTRON#7
Jmjd2c	NM_144787	TTCA GCAT GTATTTGTTG	INTRON#8
Jmjd2c	NM_144787	ATTGTTTCAAT ATGC TGAT	INTRON#12
Jmjd2c	NM_144787	ACTA ATGC TGTTGTTACA	INTRON#19
Kctd3	NM_172650	AAAC GCAT CTTTGTTCTA	INTRON#12
Kif11	NM_010615	TAAACAAATTA GCAT TAAT	INTRON#9
Kif18a	NM_139303	GGATAAACAAA GCAT AATT	INTRON#15
Kif20a	NM_009004	AGACATTGTTT ATGC TTTT	EXON#19
Klf3	NM_008453	TGTA GCAT AGCTTTGTTC	DOWNSTREAM
Klf5	NM_009769	GAAACAACTTT CGTA ACTT	DOWNSTREAM
Klhl13	NM_026167	GACTTTGTTGA ATGC TTTC	INTRON#8
Klhl13	NM_026167	ATTG ATGC AACAATGAAC	INTRON#4
Klhl13	NM_026167	TTTT GCAT AAACAAAGTA	INTRON#4
Klhl13	NM_026167	AATGTAACAAT GCAT TAAT	INTRON#3
Klhl13	NM_026167	CCAGAAACAAA GCAT GAAA	INTRON#3
Klhl13	NM_026167	CCAAAACAATG ATGC AAAT	INTRON#3
Klhl13	NM_026167	GTTGTTACCTT GCAT ATAT	INTRON#3
Kpna1	NM_008465	GAAT GCAT GGCTTTGTTT	INTRON#10
Lig3	NM_010716	AATTTGTTATC ATGC ACAT	INTRON#3
Lpin2	NM_022882	AACAAAGACCT GCAT TTTC	5UTR
Lpin2	NM_022882	CCATAACAAAT GCAT TTGA	INTRON#6
Lrpprc	NM_028233	CTTT ATGC TTGTTTAAAA	INTRON#27
Lrpprc	NM_028233	ATGT ATGC TATTAAACAA	INTRON#14
Lrpprc	NM_028233	CTTT GCAT CTTAACAAAT	INTRON#5
Lrrc5	NM_178701	CTCTTGTTACT ATGC ATTC	5UTR
Lrrc5	NM_178701	TTTAAACAAAC GCAT TTTC	5UTR
Lrrc5	NM_178701	TTGA GCAT TTTGTTTCAA	EXON#4
Mak10	NM_030153	CAAA GCAT AACAAATAGT	INTRON#12
Mak10	NM_030153	CAAGCTTTGTT ATGC TTCA	INTRON#15
Mak10	NM_030153	TTTG GCAT ATTGTTTCTT	INTRON#15
Mbd2	NM_010773	GCACATTTGTT GCAT AAAG	INTRON#5
Mcf2	NM_133197	AAAAGAAACAA GCAT GAAA	3UTR
Mcm2	NM_008564	GAACAATGTTG ATGC TTTC	INTRON#13
Mcm6	NM_008567	AATCAACAAAT GCAT ATTT	INTRON#10
Mcm6	NM_008567	AAAACAAAGAG ATGC TTTC	INTRON#4
Mcm8	NM_025676	CTTTGTTAGGG ATGC ATGT	INTRON#9
Mcrs1	NM_016766	GACAACAAAGG CGTA TAAA	INTRON#8
Mecp2	NM_010788	AAAA CGTA TCAACAAATA	INTRON#2
Mecp2	NM_010788	GTGCTAAACAA ATGC TCAA	UPSTREAM
Mef2a	NM_013597	TTTTGTTTACA ATGC CTTA	INTRON#8
Mef2a	NM_013597	CAAA TACG GAAACAAAGT	INTRON#4
Mef2a	NM_013597	GAAA ATGC AATTTGTTTC	INTRON#3
Mef2a	NM_013597	ACAT GCAT GAAACAAGCA	INTRON#1
Mef2a	NM_194070	TTTTGTTTACA ATGC CTTA	INTRON#9
Mef2a	NM_194070	CAAA TACG GAAACAAAGT	INTRON#5
Mef2a	NM_194070	GAAA ATGC AATTTGTTTC	INTRON#3
Mef2a	NM_194070	GACAAAGGAGCTAAAAG	INTRON#2
Mef2a	NM_194070	ACAT GCAT GAAACAAGCA	INTRON#1
Metap1	NM_175224	CCCAACAATGG GCAT TGAA	INTRON#9
Metap1	NM_175224	AAAA ATGC GCAAACAAAT	INTRON#4
Mftc	NM_172402	TAGA ATGC TTGTTTCTAT	3UTR
MGC47262	NM_172293	AAAC ATGC TTAAACAATT	5UTR
MGC47262	NM_172293	TATA ATGC AACAAAGTGC	5UTR
MGC65590	NM_201364	GCAATAAACAA GCAT TTTT	DOWNSTREAM
MGC65590	NM_201364	TAAC ATGC TTAGTAACAA	INTRON#22
MGC65590	NM_201364	ATGT GCAT CAAACAAAGA	INTRON#12
MGC65590	NM_201364	AAGT GCAT ATAACAAAGA	INTRON#7
MGC65590	NM_201364	AAAA GCAT TTTTGTTTAC	INTRON#1
Mitc1	NM_133761	GAAACAAAGCA ATGC TATA	INTRON#3
Mitc1	NM_133761	GTCTTGTTTCA GCAT AAAG	INTRON#6
Mnat1	NM_008612	CAAT GCAT AGAACAAATT	INTRON#5
Mnat1	NM_008612	TTTT ATGC TATTGTTTAA	INTRON#6
Mnat1	NM_008612	CTTTGTTCAGA GCAT ACAT	INTRON#6
Mnat1	NM_008612	ACTGTTGTTTA ATGC ATTG	INTRON#7
Mnat1	NM_008612	TGTTGTTTAAT GCAT TGTA	INTRON#7
Morc	NM_010816	ACAT ATGC GAGTTGTTTA	INTRON#14
Morc	NM_010816	TTGTTTCCTGG ATGC CTTA	INTRON#14
Mospd1	NM_027409	AACAAATCATA ATGC AAAT	INTRON#3
Mov10	NM_008619	ATTT GCAT AATTTGTTTA	INTRON#4
Mre11a	NM_018736	AAAG ATGC ACCTTGTTTC	INTRON#10
Mrpl1	NM_053158	ATTA ATGC TTTTGTTTCT	INTRON#5
Mrpl1	NM_053158	TTTG CGTA GAACAAATAG	DOWNSTREAM
Mrpl38	NM_024177	AACAAATCAGT GCAT TTGA	DOWNSTREAM
Mta3	NM_054082	ATGT TACG TTTGTTTCTT	INTRON#2
Mta3	NM_054082	TTGTTTACTTA ATGC CTTT	INTRON#2
Mta3	NM_054082	TTGTTTCAAGC CGTA TTAA	INTRON#14
Mtf2	NM_013827	AGGATTTGTTT GCAT ATGT	INTRON#9
Mthfd1	NM_138745	ATAT ATGC AGCTTTGTTT	INTRON#1
Mtmr6	NM_144843	TAAA GCAT ATTTGTTTAA	INTRON#13
Mtmr7	NM_019433	TTAA ATGC AACAAATCAA	INTRON#6
Mtmr7	NM_019433	GTGAACAAAGG ATGC AAAA	INTRON#4
Myo10	NM_019472	ATATCTTTGTT ATGC ATAT	INTRON#2
Myo10	NM_019472	TAGA GCAT TTGTTTCCAA	INTRON#16
Myst4	NM_017479	CAAT GCAT GCTTTGTTTA	5UTR
Myst4	NM_017479	CCAAAACAAAG TACG TAAG	INTRON#2
Myst4	NM_017479	GAACAAAGAAG GCAT AAAT	INTRON#2
Myst4	NM_017479	TTATAAACAAA ATGC TTAA	INTRON#2
Myst4	NM_017479	ATTC CGTA TATTTGTTCC	INTRON#2
Myst4	NM_017479	GTAACAATATA GCAT TATA	INTRON#2
Myst4	NM_017479	ACTTGTTTCAG ATGC TTCA	INTRON#12
Myst4	NM_017479	TTGTTACCTGT ATGC GTTT	DOWNSTREAM
Nasp	NM_016777	CATTGTTCTGC ATGC TGAA	INTRON#2
Ndst1	NM_008306	CTTT GCAT CTTGTTTCTC	INTRON#4
Ndufa7	NM_023202	AAATTGTTTCT ATGC ATAT	INTRON#2
Ndufa7	NM_023202	ATTGTTTCTAT GCAT ATGT	INTRON#2
Ndufa7	NM_023202	TTTGTTTCATA ATGC TTTG	INTRON#3
Ndufa7	NM_023202	TGCTTTGTTTG GCAT TTTT	INTRON#3
Neurod1	NM_010894	ATTC ATGC ATAAACAATA	DOWNSTREAM
Nfatc2ip	NM_010900	ATAAACAACAC ATGC AAAA	INTRON#7
Nipa	NM_172735	CAAAACAAAGA ATGC AAGT	INTRON#8
Nipa	NM_172735	AACAATGTTTT GCAT AACT	INTRON#1
Nipsnap1	NM_008698	ATTG GCAT GATAAACAAG	INTRON#4
Nme7	NM_178071	TTTGTTTAAAG ATGC CTTT	INTRON#5
Nme7	NM_138314	TTTGTTTAAAG ATGC CTTT	INTRON#4
Np220	NM_008717	CAAA TACG TGAACAAATA	5UTR
Np220	NM_008717	TTTG ATGC TTGTTACTTT	INTRON#12
Np220	NM_008717	TTGTTTCAAAA GCAT ATTC	EXON#27
Nr3c1	NM_008173	TTTA ATGC TGGCTTTGTT	INTRON#7
Nr3c1	NM_008173	AAAC TACG TAGTTGTTTC	INTRON#2
Nr3c1	NM_008173	ACTA CGTA GTTGTTTCTC	INTRON#2
Nr3c1	NM_008173	AAACAAATTGA GCAT TTTC	INTRON#2
Nr3c1	NM_008173	TTCA TACG GAGAAACAAT	INTRON#2
Nr3c1	NM_008173	ATTTTTGTTTA ATGC AGAT	INTRON#2
Nr3c1	NM_008173	ATTTGTTTAAT ATGC TCAA	UPSTREAM
Nr6a1	NM_010264	AAATAAACAAA TACG TTAA	INTRON#4
Nr6a1	NM_010264	TGAA GCAT GAAACAAAAA	INTRON#4
Nr6a1	NM_010264	GAAT GCAT AACAATGACA	INTRON#4
Nr6a1	NM_010264	CAAA GCAT GGTAACAACT	INTRON#4
Nr6a1	NM_010264	ATGTAAACAAA ATGC TCAA	INTRON#4
Nr6a1	NM_010264	AAAA TACG AACAATGGCA	INTRON#4
Nr6a1	NM_010264	TTAA ATGC TCAACAAATA	INTRON#2
Nsd1	NM_008739	TTCA ATGC TCATTGTTGA	INTRON#4
Nsd1	NM_008739	AAAACAATGAG GCAT CTTA	INTRON#18
Nsf	NM_008740	CTCTAAACAAG GCAT AGAT	INTRON#17
Nsf	NM_008740	AAAG ATGC TAAACAAAAT	INTRON#17
Nsf	NM_008740	ATTC ATGC ACAACAAATG	INTRON#15
Nsf	NM_008740	TCTCAACAAAT ATGC ATTC	INTRON#15
Nsf	NM_008740	AGTT TACG TAAACAATCG	INTRON#10
Nsf	NM_008740	GAAT GCAT CAATAAACAA	INTRON#9
Nup160	NM_021512	AGAAACAATCA GCAT ATGT	INTRON#34
Nup188	NM_198304	CTTA TACG TTGTTTCTGC	INTRON#12
Nup188	NM_198304	GAAACAATAAG TACG TTTA	INTRON#34
Opa1	NM_133752	CAATAACAAAT GCAT TTTT	UPSTREAM
Opa1	NM_133752	CTTTGTTGGAA GCAT GTTT	INTRON#27
Opa1	NM_133752	AGAT GCAT TTGTTTATTT	INTRON#27
Orc5l	NM_011959	AAACAAATACA ATGC ATAT	INTRON#12
Orc5l	NM_011959	AACAAATATAT ATGC ATAT	INTRON#12
Orc5l	NM_011959	AAAA CGTA TCCTTGTTTA	INTRON#12
Orc5l	NM_011959	AACAAATATAT ATGC ATAT	INTRON#12
Orc5l	NM_011959	AAAA CGTA TCCTTGTTTA	INTRON#12
Orc5l	NM_011959	AACAATGAATA TACG ATTT	INTRON#6
Pak4	NM_027470	AAAC ATGC AACAAAGAAA	INTRON#1
Parp1	NM_007415	CTTTGTTGCTTGCATTTAT	INTRON#1
Paxip1	NM_018878	GAAT ATGC TCTTGTTTCT	INTRON#17
Pcyt1b	NM_177546	TTGTTTCTTCC ATGC TGAT	INTRON#1
Pcyt1b	NM_177546	TCTA ATGC TTGTTTCTTC	INTRON#1
Pcyt1b	NM_211138	TTGTTTCTTCC ATGC TGAT	UPSTREAM
Pcyt1b	NM_211138	TCTA ATGC TTGTTTCTTC	INTRON#1
Pdcl	NM_026176	ATCT GCAT GAAAACAAAG	INTRON#3
Pdha1	NM_008810	TAGA GCAT CCTTGTTTAT	3UTR
Pdha1	NM_008810	GAAA GCAT AACAAATACA	INTRON#1
Pdhx	NM_175094	CCCAACAATGA CGTA TTTG	INTRON#9
Pdhx	NM_175094	TAAA CGTA AAACAAATCG	INTRON#1
Pdhx	NM_175094	ATTTGTTCCTT TACG AAAT	INTRON#1
Pdhx	NM_175094	GGATTTGTTAA GCAT AAAT	INTRON#1
Pecr	NM_023523	AGAT GCAT TTGTTACGGA	INTRON#4
Phb	NM_008831	AATAAAC…ATGCTATAAA	UPSTREAM
Phc1	NM_007905	ATGCATTTGTGTTGTT	UPSTREAM
Phc3	NM_153421	GTTA GCAT TCATTGTTTT	INTRON#6
Phc3	NM_153421	AACAAATTAAG GCAT GAAT	INTRON#2
Phc3	NM_153421	CTGTGTG…ATTTGCAT	DOWNSTREAM
Phf17	NM_172303	TAAG CGTA GCTTTGTTTT	INTRON#7
Pik3c3	NM_181414	AAGTTGTTACA CGTA CAAA	INTRON#5
Pik3c3	NM_181414	ATTGTTGTTAC ATGC ATGT	INTRON#10
Pik3c3	NM_181414	CTTA GCAT TGGTAAACAA	INTRON#13
Pik3c3	NM_181414	AACAAAGAAAA TACG TACA	INTRON#22
Pik3c3	NM_181414	TAAA GCAT GAAACAATTC	INTRON#23
Pik3cb	NM_029094	ATGT GCAT AAACAAATGT	INTRON#8
Pik3cb	NM_029094	TTTGTTTCTTT ATGC ATTT	INTRON#8
Pitpnb	NM_019640	CCTTTGTTTAG ATGC AGAT	INTRON#10
Pkn2	NM_178654	AAACAAATCTT CGTA GAAA	INTRON#14
Pkn2	NM_178654	CAAA ATGC CTTAACAATG	INTRON#7
Pkn2	NM_178654	AAAA ATGC TAAACAAAAA	INTRON#3
Pkn2	NM_178654	AATT ATGC GAAACAAGAA	INTRON#1
Pla2g6	NM_016915	AAAC ATGC CCCTTTGTTT	INTRON#11
Pla2g6	NM_016915	AGTT GCAT AAAACAAATG	INTRON#11
Pml	NM_178087	CTTTGTTACCC ATGC AAAT	INTRON#2
Pml	NM_008884	CTTTGTTACCC ATGC AAAT	INTRON#2
Pnpt1	NM_027869	AGTAAACAAAA GCAT TAGA	INTRON#18
Polr3b	NM_027423	TCAA GCAT TACTTTGTTT	INTRON#10
Pop4	NM_025390	TCTTCTTTGTT ATGC ACAT	INTRON#1
Pou2f1	NM_011137	CTTA GCAT TTTAACAAAT	INTRON#14
Pou2f1	NM_011137	ATAT GCAT GTATAAACAA	INTRON#9
Pou2f1	NM_011137	AAAA ATGC ATTTGTTACT	INTRON#2
Pou2f1	NM_011137	AAAT GCAT TTGTTACTGT	INTRON#2
Pou2f1	NM_011137	TGTGTTGTTTA ATGC TGAA	INTRON#1
Pou2f1	NM_198933	CTTA GCAT TTTAACAAAT	INTRON#13
Pou2f1	NM_198933	ATAT GCAT GTATAAACAA	INTRON#9
Pou2f1	NM_198933	AAAA ATGC ATTTGTTACT	INTRON#2
Pou2f1	NM_198933	AAAT GCAT TTGTTACTGT	INTRON#2
Pou2f1	NM_198934	CTTA GCAT TTTAACAAAT	INTRON#14
Pou2f1	NM_198934	ATAT GCAT GTATAAACAA	INTRON#9
Pou2f1	NM_198934	AAAA ATGC ATTTGTTACT	INTRON#2
Pou2f1	NM_198934	AAAT GCAT TTGTTACTGT	INTRON#2
Pou2f1	NM_198932	ATAT GCAT GTATAAACAA	INTRON#9
Pou2f1	NM_198932	AAAA ATGC ATTTGTTACT	INTRON#2
Pou2f1	NM_198932	AAAT GCAT TTGTTACTGT	INTRON#2
Pou2f1	NM_198932	TGTGTTGTTTA ATGC TGAA	INTRON#1
Pou5f1	NM_013633	AGAT GCAT AACAAAGGTG	UPSTREAM
Prdm5	NM_027547	TGTGTAAACAA GCAT AATT	INTRON#2
Prdm5	NM_027547	TTAAAACAAAG ATGC ATAT	INTRON#3
Prdm5	NM_027547	ACATTTGTTAG GCAT CAAA	INTRON#9
Prdm5	NM_027547	ATCTTTGTTGA ATGC TGAT	INTRON#12
Prps1	NM_021463	ATCAACAATGC ATGC TTTG	EXON#6
Psmd11	NM_178616	TAATTGTTTCC ATGC TTGA	INTRON#2
Psmd11	NM_178616	TTTGTTACAGG GCAT TTGA	INTRON#3
Ptch2	NM_008958	AAAA CGTA TTTTGTTTCT	UPSTREAM
Pum1	NM_030722	ATTG GCAT GTTTGTTACA	5UTR
Pum1	NM_030722	AAGCTTTGTTT GCAT TTTC	INTRON#5
Pum1	NM_030722	TATA GCAT TTGTTTATTT	INTRON#7
Pum1	NM_030722	TAAACAATTAG GCAT TTTA	INTRON#13
Pum1	NM_030722	CAAT GCAT TATGTAACAA	DOWNSTREAM
Rab22a	NM_024436	CGGGCTTTGTT ATGC CTTT	INTRON#2
Rad17	NM_011233	AAGAGTAACAA ATGC AATT	INTRON#4
Rad17	NM_011233	GAGAACAAATG ATGC TAAA	INTRON#4
Rad51	NM_011234	CTTTGTTGTGA GCAT TAAG	INTRON#8
Rai1	NM_009021	TCTA GCAT TTGTTTCTCC	5UTR
Rai1	NM_009021	AGAAACAACAT ATGC AAAC	5UTR
Rai1	NM_009021	AAAT GCAT CTTTGTTGCA	5UTR
Ranbp17	NM_023146	AACT GCAT AACAAATTAA	INTRON#20
Ranbp17	NM_023146	GTTT GCAT GAACAATGGG	INTRON#14
Ranbp17	NM_023146	AACT ATGC AAGGAAACAA	INTRON#14
Ranbp17	NM_023146	AAAACAATGGC ATGC AAAG	INTRON#14
Ranbp17	NM_023146	ATTGAACAAAT ATGC ATAT	INTRON#14
Ranbp17	NM_023146	TGAACAAATAT GCAT ATAT	INTRON#14
Ranbp17	NM_023146	AGAAACAATAA ATGC TTGA	INTRON#14
Ranbp17	NM_023146	TTTATTTGTTT GCAT GTTT	INTRON#14
Ranbp17	NM_023146	ATGT ATGC TTGAAACAAG	INTRON#14
Ranbp17	NM_023146	TATA GCAT TCTAAACAAG	INTRON#10
Ranbp17	NM_023146	AAAA GCAT TTGTTTATTT	INTRON#10
Ranbp17	NM_023146	CATTTAAACAA ATGC ACTT	INTRON#8
Ranbp17	NM_023146	TTGA ATGC AACAATGTAT	INTRON#3
Ranbp17	NM_023146	AAAA GCAT TTAACAAATG	INTRON#3
Rara	NM_009024	AACAGAG…ATATATGC	EXON#2 (UTR)
Rarsl	NM_181406	AACAAAGTGCC ATGC CTTA	INTRON#7
Rarsl	NM_181406	TTTA ATGC TTATTTGTTC	INTRON#11
Rassf1	NM_019713	TTAA ATGC CTTTGTTTTC	UPSTREAM
Rbpms	NM_019733	AAAG GCAT CATTGTTAGA	INTRON#1
Rbpms	NM_019733	AATAAACAAGC CGTA AATT	INTRON#1
Rbpsuh	NM_009035	ATTT GCAT TTGTTTCATA	INTRON#1
Rest	NM_011263	AACTTTGTTAA ATGC TTTG	INTRON#1
Rev1l	NM_019570	GATAGTAACAA GCAT TGAA	DOWNSTREAM
Rev1l	NM_019570	TGATTGTTTCT ATGC ATTC	INTRON#13
Rev1l	NM_019570	AAGGTAAACAA CGTA AAAT	INTRON#6
Rev1l	NM_019570	GAAACAAAACT GCAT AAGT	INTRON#3
Rev1l	NM_019570	CTTT GCAT TATAACAATG	INTRON#3
Rev1l	NM_019570	GAAA ATGC CAACAAATTT	INTRON#1
Rev1l	NM_019570	AATGAACAAAT ATGC ATTA	INTRON#1
Rfc4	NM_145480	TGAAACAATAA GCAT TAAC	INTRON#8
Rg9mtd2	NM_175389	ATTTGTTTGAG ATGC TTTT	5UTR
Rnf134	NM_027654	CTTTGGTGCAATGCAGAT	3UTR
Rngtt	NM_011884	AGAT GCAT GTAACAATTG	INTRON#5
Rngtt	NM_011884	CTTTGTTAAGT GCAT AAAT	INTRON#8
Rngtt	NM_011884	AAAA ATGC ATCTTTGTTT	INTRON#9
Rngtt	NM_011884	AAAT GCAT CTTTGTTTCT	3UTR
Rngtt	NM_011884	TTCTTTGTTAG GCAT TTTA	INTRON#1
Rngtt	NM_011884	TTTA GCAT ATACTTTGTT	INTRON#2
Rngtt	NM_011884	ATGT ATGC TTGTTTATAC	INTRON#5
Rngtt	NM_011884	AACAAAGATGA GCAT ACAT	INTRON#8
Rpa1	NM_026653	CAAAGAAACAA ATGC CAAA	INTRON#4
Rpe	NM_025683	GAAACAAACGA ATGC AACT	INTRON#5
Rpo1-4	NM_009088	CTTCAACAATG ATGC TTTC	INTRON#14
Rpo1-4	NM_009088	TAACAAAGAAA ATGC ACTA	INTRON#19
Rpp40	NM_145938	ATTC ATGC TTTTGTTTCT	UPSTREAM
Rps6ka6	NM_025949	ATTAAACAAAG ATGC AAAA	INTRON#21
Rps6ka6	NM_025949	AAAT GCAT TTCAACAAAT	INTRON#7
Rps6ka6	NM_025949	AGGCATTGTTA GCAT TAAA	INTRON#3
Sall4	NM_175303	TTTAGCAT…GCATTGTT	INTRON#1
Sdccag8	NM_029756	ATCT ATGC CATTGTTAAT	INTRON#6
Sdccag8	NM_029756	TAAAACAATGC ATGC TATA	INTRON#12
Sdccag8	NM_029756	TTTGTTTCTAC ATGC ACAT	INTRON#12
Sdccag8	NM_029756	AAAA ATGC AACAAATTTT	INTRON#12
Sdccag8	NM_029756	TTGTTACACAT GCAT ACAT	INTRON#16
Sephs1	NM_175400	CATTGTTTAAA ATGC AAAA	UPSTREAM
Sephs1	NM_175400	ATAT ATGC CTCATTTGTT	INTRON#7
Sephs1	NM_175400	ATTTGTTTAGA GCAT AGAT	INTRON#7
Sephs1	NM_175400	TGTTTTGTTTA GCAT TTAA	INTRON#8
Serpinb9	NM_009256	GATCTTTGTTA GCAT TTTA	INTRON#6
Setdb1	NM_018877	CCTAACAAATT ATGC TATA	INTRON#3
Sh3glb1	NM_019464	CTGTGTT…ATGCAAAT	INTRON#5
Sh3glb1	NM_019464	ATTGTTTATTG GCAT TTTT	INTRON#5
Sh3glb1	NM_019464	CGGGTTGTTTA TACG ACTT	EXON#3
Shmt1	NM_009171	AACAAAGGCATGTAT	INTRON#9
Six4	NM_011382	AAAG GCAT TGCATTGTTA	3UTR
Six4	NM_011382	TCCAATTTGTT GCAT ATAT	EXON#2
Skd3	NM_009191	AAGT ATGC ATTTGTTCAA	INTRON#2
Slc25a13	NM_015829	TTGAAACAAAG ATGC ATTA	INTRON#14
Slc25a13	NM_015829	ATCT ATGC TTAACAAAGG	INTRON#4
Slc25a13	NM_015829	AACAACAATGA CGTA TTCA	INTRON#3
Slc25a13	NM_015829	TTGTTTACAGT TACG TAGA	INTRON#1
Slc39a10	NM_172653	GAAA GCAT AAAAACAAAG	INTRON#1
Slc7a7	NM_011405	TTGA GCAT GATAACAAAT	INTRON#5
Smarcc1	NM_009211	CAACTTTGTTA GCAT GTTT	INTRON#19
Smarcc1	NM_009211	TTGTTACTCTC ATGC CTTT	INTRON#21
Smarcc1	NM_009211	CAGCTAAACAA GCAT GAAT	INTRON#24
Smarcc1	NM_009211	GAAACAACGAA GCAT AGTT	INTRON#25
Smn	NM_011420	GGAAAACAATG TACG ATTT	INTRON#5
Sms	NM_009214	TAAA ATGC CTGTAACAAA	INTRON#7
Sms	NM_009214	AAAA CGTA TTGTTTACAC	INTRON#1
Sms	NM_009214	TTGGAAACAAA ATGC TAAT	INTRON#1
Smyd3	NM_027188	GAAT GCAT ACAACAATGT	INTRON#10
Smyd3	NM_027188	TAAACAAAACT ATGC AAAA	INTRON#5
Smyd3	NM_027188	TAAA ATGC AACAAATTCT	INTRON#5
Smyd3	NM_027188	AAAG GCAT AACAAAGAGA	INTRON#5
Smyd3	NM_027188	TAACAAAGCTA GCAT TAAA	INTRON#5
Smyd3	NM_027188	TTTA CGTA GCTTGTTACT	INTRON#5
Smyd3	NM_027188	ATTTGTTCAGT GCAT TTTT	INTRON#5
Smyd3	NM_027188	TTTG ATGC ATTAAACAAT	INTRON#5
Smyd3	NM_027188	TGAT GCAT TAAACAATAA	INTRON#5
Smyd3	NM_027188	ATCATTGTTTG ATGC TTTT	INTRON#2
Smyd3	NM_027188	TAAACAAAAAG ATGC TTGA	INTRON#1
Smyd3	NM_027188	TAACAATGAAT GCAT GAAT	INTRON#1
Smyd3	NM_027188	GAAT GCAT GAATTTGTTA	INTRON#1
Smyd3	NM_027188	ATGAATTTGTT ATGC TATA	INTRON#1
Smyd3	NM_027188	GAGGGAAACAA GCAT ACAT	INTRON#1
Smyd3	NM_027188	TGAA CGTA AGGAAACAAC	INTRON#1
Snrk	NM_133741	CTTGTTTACAT ATGC ATAT	INTRON#2
Snrk	NM_133741	CTTT ATGC CTTGTTACCC	INTRON#2
Snrpa	NM_015782	AAAA GCAT CAACAAATTG	DOWNSTREAM
Snrpa1	NM_021336	GAAACAACTCA GCAT TTGA	INTRON#8
Snrpa1	NM_021336	TTGA GCAT GGAGTAACAA	EXON#9
Snrpn	NM_013670	ATTA ATGC ACCTAAACAA	DOWNSTREAM
Snrpn	NM_013670	TTTGTTTAACA ATGC TAAT	INTRON#3
Snurf	NM_033174	TTTGTTTAACA ATGC TAAT	3UTR
Spnb4	NM_032610	AAAG ATGC TTAGAAACAA	INTRON#12
Stk38l	NM_172734	TCTTTGTTTTT GCAT ACTA	UPSTREAM
Strbp	NM_009261	TAAACAACCAT ATGC CTTT	3UTR
Strbp	NM_009261	TTCA GCAT CCTTTGTTGT	3UTR
Strbp	NM_009261	CAAA GCAT TAACAAATGT	3UTR
Strbp	NM_009261	ATAT ATGC AACTTTGTTT	3UTR
Strbp	NM_009261	ATTTGTTGAAA ATGC TGTA	INTRON#9
Strbp	NM_009261	CATTGTTGAGC ATGC CTTT	INTRON#9
Strbp	NM_009261	GGTCGTAACAA GCAT TTTT	INTRON#3
Strbp	NM_009261	TAAT ATGC AACAAAGATG	INTRON#2
Sugt1	NM_026474	TTAGAACAAAT GCAT ATAT	INTRON#4
Supt6h	NM_009297	TAAGTAAACAA GCAT TAGA	INTRON#32
Supv3l1	NM_181423	AACAAAGTACA ATGC AAAA	INTRON#2
Syt9	NM_021889	GTGAACAAAGG GCAT ATTT	INTRON#1
Syt9	NM_021889	GCCTTGTTTCG ATGC TGTA	INTRON#1
Syt9	NM_021889	TTGTTGTTTAA CGTA CAAA	INTRON#3
Syt9	NM_021889	TATA TACG TAATTGTTAC	INTRON#3
Syt9	NM_021889	TATA CGTA ATTGTTACTC	INTRON#3
Tada2l	NM_172562	AATTAACAAAG GCAT ATGT	INTRON#1
Taf5	NM_177342	TTGCCTTTGTT GCAT TTTG	EXON#11
Taf7	NM_175770	TATA ATGC AACAATGAAT	3UTR
Taf7	NM_011901	TATA ATGC AACAATGAAT	DOWNSTREAM
Tbc1d15	NM_025706	TTGTTTCATAC ATGC CTTA	INTRON#1
Tcerg1	NM_019512	GATCATTGTTA ATGC ATTG	INTRON#4
Tcerg1	NM_019512	TTAACAAAGTG GCAT TTTA	INTRON#13
Tcerg1	NM_019512	AACAAAGAGAC TACG TTTC	INTRON#14
Tcerg1	NM_019512	AGAT GCAT ACCATTGTTC	INTRON#14
Tcf4	NM_013685	AACAAACAGAATGCATTT	INTRON#3
Tcfcp2l1	NM_023755	TTTA GCAT CAACAAATTC	INTRON#7
Tcfcp2l3	NM_026496	TAAACAAAGCC ATGC CTTT	INTRON#8
Tcfcp2l3	NM_026496	TCTTTGTTCAA ATGC AAAG	INTRON#9
Tcfcp2l3	NM_026496	TTTT ATGC TCATTGTTTG	INTRON#12
Tcof1	NM_011552	ACAT CGTA ACTTGTTTCC	DOWNSTREAM
Tdgf1	NM_011562	GTGCATTGTTT GCAT ATAT	INTRON#1
Tdh	NM_021480	CTTTGTT…GAAAATGC	INTRON#1
Tdrd7	NM_146142	TCTTGTT…ATTTGCAT	INTRON#8
Tdrd7	NM_146142	AGTTTTGTTTA ATGC AGTT	EXON#16
Timeless	NM_011589	CAAGTAACAAG ATGC TTCA	DOWNSTREAM
Tipin	NM_025372	ATTA ATGC CTTTGTTCTA	INTRON#7
Tjp2	NM_011597	AAAG ATGC TTAAACAAAC	INTRON#5
Tle4	NM_011600	ATGT GCAT AAACAAAGAA	INTRON#14
Tle4	NM_011600	GCAGAACAAAT GCAT TTCA	INTRON#8
Tle4	NM_011600	GAAATAAACAA ATGC ATAT	INTRON#6
Tle4	NM_011600	AATAAACAAAT GCAT ATTC	INTRON#6
Tle4	NM_011600	CTTAAACAAAC ATGC AAAT	INTRON#5
Tle4	NM_011600	AAAA GCAT GGAACAAAGC	INTRON#4
Tle4	NM_011600	AGTT ATGC CTTTGTTCTA	INTRON#4
Tle4	NM_011600	GAAA ATGC TAAACAAGCA	INTRON#4
Tlk1	NM_172664	TAAG ATGC AAAACAATGT	INTRON#6
Tlk1	NM_172664	GCCTTTGTTCA ATGC AAAT	INTRON#3
Tlk1	NM_172664	CACTAAACAAG GCAT TACA	INTRON#3
Tlk1	NM_172664	ACATAAACAAA ATGC TACA	INTRON#3
Tnrc15	NM_146112	ATTGTTTAAAT ATGC TTGA	INTRON#5
Tnrc15	NM_146112	AAATTTGTTAA ATGC TTTT	INTRON#21
Tnrc15	NM_146112	CTTTTGTTTAA GCAT TGTA	INTRON#22
Tpd52	NM_009412	TGTA GCAT CCAAACAAAT	INTRON#3
Tpd52	NM_009412	ATAT ATGC AACAAATTTA	INTRON#1
Tpd52	NM_009412	TGAGAAACAAT ATGC AAAG	INTRON#1
Tpr	NM_133780	AACT GCAT TCTTTGTTAT	INTRON#5
Tpr	NM_133780	GAACAAAGACA TACG CTTA	INTRON#21
Tpr	NM_133780	GTTA ATGC ATTTGTTTCT	EXON#22
Tpr	NM_133780	TAAT GCAT TTGTTTCTTA	EXON#22
Trim13	NM_023233	AAAA ATGC AAGTAACAAC	UPSTREAM
Trim24	NM_145076	ATTTGTTCTTA ATGC ATTT	INTRON#1
Trim24	NM_145076	ATTTGTTCCAT TACG TTTA	INTRON#7
Trp53	NM_011640	TAAAGGCATGC…CTTTGTT	UPSTREAM
Ttc4	NM_028209	ACAAAACAAAT GCAT ACTT	INTRON#4
Ttk	NM_009445	TTTCTTTGTTT GCAT TTCA	INTRON#11
Txnrd1	NM_015762	CAACAAATGTT ATGC AAAA	EXON#12
Ube4b	NM_022022	GCTGTTGTTTC TACG TAGA	INTRON#22
Ube4b	NM_022022	CTTTGTTATGT ATGC TAGA	INTRON#3
Uhrf1	NM_010931	ATCTTTGTTAC ATGC ATTT	UPSTREAM
Uhrf1	NM_010931	CTTTGTTACAT GCAT TTTT	UPSTREAM
Ulk2	NM_013881	GAAA ATGC AGAAACAAAT	INTRON#25
Utf1	NM_009482	ATTT GCAT AGATAAACAA	UPSTREAM
Utf1	NM_009482	ACTA GCAT AACAATGACG	DOWNSTREAM
Wars	NM_011710	ATGT CGTA CTTTGTTGTA	INTRON#1
Wdr35	NM_172470	AATGCATTGTT GCAT AAGT	INTRON#12
Wdr5	NM_080848	GTAACAAGGGG GCAT TTTG	5UTR
Wdr5	NM_080848	AGTAGAAACAA GCAT TACA	5UTR
Wdr5	NM_080848	TTGGAAACAAC ATGC AACT	5UTR
Whsc2	NM_011914	CAAT GCAT CAACAATGGA	DOWNSTREAM
Xpo5	NM_028198	TAAATAAACAA GCAT ATTC	INTRON#10
Xpo5	NM_028198	GCTTGTTTCAC ATGC CTTT	INTRON#20
Xpo6	NM_028816	CGAACAAATAA ATGC AATT	INTRON#15
Xpo6	NM_028816	TACA ATGC AACTTTGTTG	INTRON#9
Xpo6	NM_028816	TGTAACAAATG ATGC AAAA	INTRON#9
Xpo6	NM_028816	TAAC ATGC AACAAAGAAA	INTRON#6
Xpr1	NM_011273	TGTAAACAATC CGTA AGAT	DOWNSTREAM
Xpr1	NM_011273	AAAA TACG TTGTTTACCA	INTRON#6
Xpr1	NM_011273	TGGGTAAACAA ATGC AAAA	INTRON#2
Xpr1	NM_011273	TCATTGTTTTA GCAT CTTA	INTRON#1
Xrcc5	NM_009533	AGTTTGTTTAA ATGC TTTT	INTRON#12
Xrcc5	NM_009533	CATTTGTTCTG ATGC ATGT	INTRON#16
Xrcc5	NM_009533	TGAT GCAT GTCTTTGTTG	INTRON#16
Xrcc5	NM_009533	GAAA GCAT CTCCATTGTT	INTRON#18
Xrcc5	NM_009533	TACA TACG TCTTTGTTAT	INTRON#19
Xrn2	NM_011917	ATTTGTTGAAG ATGC TTTC	INTRON#1
Xrn2	NM_011917	ACATTTGTTGA GCAT TGTA	INTRON#24
Xrn2	NM_011917	TTAA ATGC TCTTGTTTAT	INTRON#28
Yme1l1	NM_013771	TTTG TACG AGAAACAACT	INTRON#4
Yme1l1	NM_013771	AAGT ATGC CTATTTGTTT	INTRON#5
Yme1l1	NM_013771	ATTC GCAT TATTTGTTTA	UPSTREAM
Yme1l1	NM_013771	ATTT GCAT TTTAAACAAA	INTRON#4
Zfp277	NM_172575	TTGA GCAT GCTTTGTTGT	INTRON#3
Zfp277	NM_172575	ATAAACAAAAC TACG TTTT	INTRON#2
Zfp277	NM_172575	ACAACAAATAA ATGC TTCA	INTRON#1
Zfp277	NM_178845	TTGA GCAT GCTTTGTTGT	INTRON#2
Zfp277	NM_178845	ATAAACAAAAC TACG TTTT	INTRON#1
Zfp277	NM_178845	ACAACAAATAA ATGC TTCA	INTRON#1
Zfp423	NM_033327	GTTATTGTTTA CGTA TTCA	INTRON#5
Zfp423	NM_033327	TTTA GCAT TTGTTTCTGA	INTRON#2
Zic3	NM_009575	ATCT ATGC TTGTTTCTGG	UPSTREAM
Zic3	NM_009575	TTTA GCAT TAAACAATTA	EXON#3
Zmynd11	NM_144516	GAAA ATGC AACAAATCCG	3UTR
Zmynd11	NM_144516	TTCA GCAT AGAACAAAGC	INTRON#2
Zmynd11	NM_144516	AGGTAACAATA ATGC CTTA	INTRON#2
Zmynd11	NM_144516	AAGT TACG TGGGAAACAA	INTRON#1
